# Supplementary material for: Semen sEV tRF-Based Models Increase Non-Invasive Prediction Accuracy of Clinically Significant Prostate Cancer among Patients with Moderately Altered PSA Levels
Source: Int J Mol Sci. 2024 Sep 20;25(18):10122. doi: 10.3390/ijms251810122 (PMC11432266; doi:10.3390/ijms251810122)
Supplement: Supplementary file 1 [file ijms-25-10122-s001.zip]

Archive with 5 entries (5 files):
- Supplem Table S1_ijms-3163207.xlsx
- Supplem Table S2_ijms-3163207.xlsx
- Supplem Table S3_ijms-3163207.xlsx
- Supplem Table S4_ijms-3163207.xlsx
- Supplementary Figures_ijms-3163207_mod.pdf
