# Supplementary material for: Semen sEV tRF-Based Models Increase Non-Invasive Prediction Accuracy of Clinically Significant Prostate Cancer among Patients with Moderately Altered PSA Levels
Source: Int J Mol Sci. 2024 Sep 20;25(18):10122. doi: 10.3390/ijms251810122 (PMC11432266; doi:10.3390/ijms251810122)
Supplement: Supplementary file 1 [file ijms-25-10122-s001.zip › Supplem Table S1_ijms-3163207.xlsx]

## Sheet: Hoja1
Supplementary Table S1
Clinical data of individuals included in the study of 5'tRF content of semen sEVs in PCa.
Patient No.	Subgroups	Age (years)	Vasectomized?	PSA ng/ml (pre-biopsy)	Gleason score (biopsy) GS-B	Clinical stage (cT+N+M)	Prognostic group*	Treatment	Gleason score (surgery) GS-S	Pathologic stage (pT+N)
1	HCt_noV	25	no	nd	--	--	--	--	--	--
2	HCt_noV	22	no	nd	--	--	--	--	--	--
3	HCt_noV	26	no	nd	--	--	--	--	--	--
4	HCt_noV	26	no	nd	--	--	--	--	--	--
5	HCt_noV	29	no	nd	--	--	--	--	--	--
6	HCt_noV	37	no	nd	--	--	--	--	--	--
7	HCt_noV	29	no	nd	--	--	--	--	--	--
8	HCt_noV	19	no	nd	--	--	--	--	--	--
9	HCt_noV	42	no	nd	--	--	--	--	--	--
10	HCt_noV	40	no	nd	--	--	--	--	--	--
11	HCt_noV	37	no	nd	--	--	--	--	--	--
12	HCt_noV	44	no	nd	--	--	--	--	--	--
13	HCt_V	32	yes	nd	--	--	--	--	--	--
14	HCt_V	35	yes	nd	--	--	--	--	--	--
15	HCt_V	36	yes	nd	--	--	--	--	--	--
16	HCt_V	39	yes	nd	--	--	--	--	--	--
17	HCt_V	38	yes	nd	--	--	--	--	--	--
18	HCt_V	32	yes	nd	--	--	--	--	--	--
19	HCt_V	36	yes	nd	--	--	--	--	--	--
20	HCt_V	65	yes	nd	--	--	--	--	--	--
21	HCt_V	36	yes	nd	--	--	--	--	--	--
22	HCt_V	41	yes	nd	--	--	--	--	--	--
23	HCt_V	48	yes	nd	--	--	--	--	--	--
24	BPH	59	no	6.07		--	--	--	--	--
25	BPH	56	no	4.68	--	--	--	--	--	--
26	BPH/HGPIN	63	no	8.42	--	--	--	--	--	--
27	BPH	61	no	5.57	--	--	--	--	--	--
28	BPH	64	no	9.14	--	--	--	--	--	--
29	BPH	52	no	4.7	--	--	--	--	--	--
30	BPH/HGPIN	53	no	5.93	--	--	--	--	--	--
31	BPH	61	no	4.97	--	--	--	--	--	--
32	PCa_noV	50	no	4.5	6(3+3)	cT1c_N0_MX	I	RP	7(3+4)	pT2c_NX	CaP-PS-16-02
33	PCa_noV	58	no	5.97	6(3+3)	cT1c_NX_MX	I	RP	7(3+4)	pT2c_NX	CaP-PS-16-06
34	PCa_noV	59	no	6.85	6(3+3)	cT1c_N0_MX	I	RP	7(4+3)	pT2c_NX	CaP-PS-16-05-dil
35	PCa_noV	53	no	5.03	6(3+3)	cT1c_NX_MX	I	RP	6(3+3)	pT2c_NX	CaP-PS-17-11-dil
36	PCa_noV	51	no	8.35	6(3+3)	cT1c_N0_MX	I	RP	7(3+4)	pT3a_NX	CaP-PS-19-01-dil
37	PCa_noV	59	no	4.97	6(3+3)	cT1c_NX_MX	I	RP	6(3+3)	pT2c_NX	CaP-PS-16-19
38	PCa_noV	53	no	9.4	6(3+3)	cT1c_N0_MX	I	RP	6(3+3)	pT2c_NX	CaP-PS-16-01
39	PCa_noV	61	no	10	6(3+3)	cT1c_N0_MX	IIA	RP	6(3+3)	pT2c_NX	CaP-PS-16-03
40	PCa_noV	53	no	4.38	6(3+3)	cT2c_N0_MX	IIA	RP	7(3+4)	pT2c_NX	CaP-PS-17-05-dil
41	PCa_noV	62	no	5.1	6(3+3)	cT2c_N0_MX	IIA	AS	nd	nd	CaP-PS-17-12
42	PCa_noV	71	no	5.68	7(3+4)	cT2c_N0_M0	IIB	TULSA-PRO	nd	nd	CaP-PS-17-14
43	PCa_noV	67	no	10.46	7(3+4)	cT2c_N0_MX	IIB	AS	nd	nd	CaP-PS-17-10-dil
44	PCa_noV	59	no	4.25	7(3+4)	cT1c_N0_MX	IIB	RP	7(3+4)	pT2c_NX	CaP-PS-16-10-dil
45	PCa_noV	59	no	6.8	7(3+4)	cT1c_NX_MX	IIB	RP	7(3+4)	pT2c_NX	CaP-PS-16-12-dil
46	PCa_noV	72	no	5.64	7(3+4)	cT1c_N0_MX	IIB	AS	nd	nd	CaP-PS-19-03-dil
47	PCa_noV	52	no	4.64	7(3+4)	cT1c_N0_MX	IIB	RP	7(3+4)	pT2c_NX	CaP-PS-19-05-dil
48	PCa_noV	56	no	5.99	7(4+3)	cT1c_NX_MX	IIC	RP	7(4+3)	pT3a_NX	CaP-PS-17-08
49	PCa_noV	57	no	7	7(4+3)	cT1c_NX_MX	IIC	RP	7(4+3)	pT2c_NX	CaP-PS-17-04
50	PCa_noV	63	no	6.28	7(4+3)	cT2c_N0_MX	IIC	RP	7(4+3)	pT3a_NX	CaP-PS-17-13-dil
51	PCa_noV	68	no	5.75	8(4+4)	cT1c_N0_M0	IIC	RP	8(4+4)	pT2c_N0	CaP-PS-16-04
52	PCa_noV	54	no	17.7	7(4+3)	cT3a_N0_M0	IIIB	RP+LDN	7(4+3)	pT3a_N0	CaP-PS-17-21-dil
53	PCa_noV	62	no	7.61	7(3+4)	cT3a_N0_M0	IIIB	RP+LDN	7(4+3)	pT3b_N1	CaP-PS-19-06
54	PCa_V	50	yes	4.9	6(3+3)	cT1c_NX_MX	I	RP	6(3+3)	pT2c_NX	CaP-PS-17-01-dil
55	PCa_V	67	yes	5.41	6(3+3)	cT2a_N0_MX	I	AS	nd	nd	CaP-PS-17-18
56	PCa_V	67	yes	5.86	6(3+3)	cT2c_N0_MX	IIA	AS	nd	nd	CaP-PS-16-16
57	PCa_V	68	yes	5.19	7(3+4)	cT1c_N0_MX	IIB	AS	nd	nd	CaP-PS-18-05-dil
58	PCa_V	43	yes	11.9	7(3+4)	cT2c_N0_MX	IIB	RP	7(3+4)	pT2c_NX	CaP-PS-16-11
59	PCa_V	55	yes	17	7(3+4)	cT2c_N0_MX	IIB	RP+LDN	7(3+4)	pT2c_N0	CaP-PS-16-14-dil
60	PCa_V	56	yes	12.51	7(3+4)	cT3a_N0_M1	IIIB	RP+LDN	7(3+4)	pT2c_N0	CaP-PS-16-17
HCt_noV: healthy control non-vasectomized individuals; HCt_V: healthy control vasectomized individuals; BPH: benign prostate hyperplasia; HGPIN: high-grade prostatic intraepithelial neoplasia; PCa_noV: prostate cancer in a non-vasectomized individual; PCa_V: prostate
cancer in a vasectomized individual; PSA: prostate-specific antigen; T: primary tumor; N: nodal status; M: distal metastasis; RP: radical prostatectomy; AS: active surveillance;
LDN : lymphadenectomy
* American Joint Committee on Cancer Prognostic Stage grouping (8th edition)
