# Supplementary material for: Semen sEV tRF-Based Models Increase Non-Invasive Prediction Accuracy of Clinically Significant Prostate Cancer among Patients with Moderately Altered PSA Levels
Source: Int J Mol Sci. 2024 Sep 20;25(18):10122. doi: 10.3390/ijms251810122 (PMC11432266; doi:10.3390/ijms251810122)
Supplement: Supplementary file 1 [file ijms-25-10122-s001.zip › Supplem Table S2_ijms-3163207.xlsx]

## Sheet: Hoja1
Supplementary Table S2. List of predicted 5'tRF- target genes obtained with the use of tRFtar-target gene prediction databases
Genes related to KEGG prostate cancer are depicted in red
tRF ID	Gene Name	Ensembl (Human Gene)		TargetScan	miRDB	miRanda	RNAHybrid	scanMiR	concurrent DB		Total target genes
5’-M-tRNA-Gln-TTG-3-3_L30	H2BC3	ENSG00000276410							0		2
	CBX5	ENSG00000094916							0
tRF ID	Gene Name	Ensembl (Human Gene)		TargetScan	miRDB	miRanda	RNAHybrid	scanMiR	concurrent DB		Total target genes
5’-tRNA-Glu-TTC-9-1_L30	No predicted target gene								0		0
tRF ID	Gene Name	Ensembl (Human Gene)		TargetScan	miRDB	miRanda	RNAHybrid	scanMiR	concurrent DB		Total target genes
5’-tRNA-Val-CAC-3-1_L30	No predicted target gene								0		0
tRF ID	Gene Name	Ensembl (Human Gene)		TargetScan	miRDB	miRanda	RNAHybrid	scanMiR	concurrent DB		Total target genes
5’-M-tRNA-Leu-TAG-1-1_L26	ABCA2	ENSG00000107331					yes		28		195
	ABHD12	ENSG00000100997
	ACBD6	ENSG00000230124
	ACTN1	ENSG00000072110					yes
	ADAM15	ENSG00000143537
	ADO	ENSG00000181915
	AGRN	ENSG00000188157
	AHCYL1	ENSG00000168710
	ALCAM	ENSG00000170017
	ANP32B	ENSG00000136938
	AR	ENSG00000169083
	ARHGDIA	ENSG00000141522					yes
	ARID1A	ENSG00000117713					yes
	ARID5B	ENSG00000150347
	ARPC1A	ENSG00000241685					yes
	ATG3	ENSG00000144848
	ATG4B	ENSG00000168397
	ATP2A2	ENSG00000174437
	ATP5D/ATP5F1D	ENSG00000099624					yes
	ATP6V0C	ENSG00000185883
	ATRN	ENSG00000088812
	AURKB	ENSG00000178999
	AZIN1	ENSG00000155096
	BAG3	ENSG00000151929
	BCAR1	ENSG00000050820
	BTG2	ENSG00000159388					yes
	CACNG8	ENSG00000142408
	CALM3	ENSG00000160014					yes
	CALR	ENSG00000179218					yes
	CAMK2N1	ENSG00000162545
	CCDC137	ENSG00000185298
	CD151	ENSG00000177697
	CDH1	ENSG00000039068
	CDK2AP1	ENSG00000111328
	CEBPB	ENSG00000172216
	CHPT1	ENSG00000111666
	CNN3	ENSG00000117519
	COA4	ENSG00000181924
	COL6A2	ENSG00000142173
	COMT	ENSG00000093010
	CRLS1	ENSG00000088766
	CTNNA1	ENSG00000044115
	CTSD	ENSG00000117984					yes
	DCBLD2	ENSG00000057019
	DGAT2	ENSG00000062282
	DUSP4	ENSG00000120875
	DYNC1H1	ENSG00000197102
	DYNLL2	ENSG00000264364
	EEF1D	ENSG00000104529
	EEF2	ENSG00000167658
	EGFL7	ENSG00000172889					yes
	EHD2	ENSG00000024422
	EIF4G1	ENSG00000114867
	ERBB2	ENSG00000141736
	ETS1	ENSG00000134954						yes
	FABP5	ENSG00000164687
	FAM129B/NIBAN2	ENSG00000136830
	FAM43A	ENSG00000185112
	FAM84B/LRATD2	ENSG00000168672
	FBXO32	ENSG00000156804
	FTH1	ENSG00000167996
	FZD8	ENSG00000177283
	GAPDH	ENSG00000111640
	GARS/GARS1	ENSG00000106105
	GATAD2A	ENSG00000167491
	GNAS	ENSG00000087460
	GPC1	ENSG00000063660
	GPI	ENSG00000105220
	GRB7	ENSG00000141738
	GSTP1	ENSG00000084207
	H1FX/H1-10	ENSG00000184897					yes
	H2AFX/H2AX	ENSG00000188486					yes
	HDAC7	ENSG00000061273
	HEXIM1	ENSG00000186834
	HIST1H1C/H1-2	ENSG00000187837
	HIST1H3B/H3C2	ENSG00000286522
	HIST1H3I/H3C11	ENSG00000275379
	HNRNPL	ENSG00000104824
	HNRNPUL2	ENSG00000214753
	HNRNPUL2-BSCL2	ENSG00000234857
	HSPA5	ENSG00000044574
	HSPB1	ENSG00000106211					yes
	HSPB6	ENSG00000004776					yes
	IFI6	ENSG00000126709
	ILF3	ENSG00000129351
	IP6K1	ENSG00000176095
	IRX3	ENSG00000177508
	ITGA3	ENSG00000005884
	ITGB4	ENSG00000132470
	JAG2	ENSG00000184916
	JUN	ENSG00000177606
	KCMF1	ENSG00000176407
	KDELR2	ENSG00000136240
	KIAA1429/VIRMA	ENSG00000164944
	KIAA1522	ENSG00000162522
	KRT18	ENSG00000111057
	KRT8	ENSG00000170421
	LAD1	ENSG00000159166
	LAMA5	ENSG00000130702
	LAMB2	ENSG00000172037
	LY6E	ENSG00000160932
	MAP2K1	ENSG00000169032
	MAPK8IP2	ENSG00000008735
	MAPK8IP3	ENSG00000138834						yes
	MARK2	ENSG00000072518					yes
	MAZ	ENSG00000103495
	MCL1	ENSG00000143384
	MFSD10	ENSG00000109736
	MKNK2	ENSG00000099875
	MRPL52	ENSG00000172590
	MSN	ENSG00000147065
	MTDH	ENSG00000147649
	MTOR	ENSG00000198793
	MUC5AC	ENSG00000215182
	MUC5B	ENSG00000117983
	NAA38	ENSG00000183011
	NAXE	ENSG00000163382
	NCLN	ENSG00000125912
	NECTIN2	ENSG00000130202
	NEURL4	ENSG00000215041
	NFIX	ENSG00000008441
	NRP2	ENSG00000118257
	NUP93	ENSG00000102900
	PCBD1	ENSG00000166228
	PCNX3	ENSG00000197136					yes
	PDAP1	ENSG00000106244
	PFN1	ENSG00000108518
	PHC2	ENSG00000134686
	PIEZO1	ENSG00000103335
	PKP3	ENSG00000184363					yes
	PLD3	ENSG00000105223
	PNPLA2	ENSG00000177666					yes
	POP7	ENSG00000172336
	PPIF	ENSG00000108179
	PRKDC	ENSG00000253729
	PRSS22	ENSG00000005001
	PRSS23	ENSG00000150687
	PTBP1	ENSG00000011304
	PTMA	ENSG00000187514
	PTP4A1	ENSG00000112245
	PTPMT1	ENSG00000110536
	PYCR1	ENSG00000183010					yes
	PYGB	ENSG00000100994
	QSOX1	ENSG00000116260				yes	yes	yes
	RAB5B	ENSG00000111540
	RAVER1	ENSG00000161847
	RBCK1	ENSG00000125826
	RBM14-RBM4	ENSG00000248643
	RBM4	ENSG00000173933					yes
	RECQL4	ENSG00000160957
	RPS28	ENSG00000233927
	RXRA	ENSG00000186350					yes
	S100A6	ENSG00000197956
	SDC1	ENSG00000115884
	SERBP1	ENSG00000142864
	SERTAD2	ENSG00000179833
	SH2D3A	ENSG00000125731
	SHB	ENSG00000107338
	SIGMAR1	ENSG00000147955
	SIKE1	ENSG00000052723
	SKI	ENSG00000157933
	SLC1A5	ENSG00000105281
	SLC35C2	ENSG00000080189
	SLC38A2	ENSG00000134294
	SLC39A14	ENSG00000104635
	SLC3A2	ENSG00000168003
	SLC7A5	ENSG00000103257
	SMAD3	ENSG00000166949
	SMCHD1	ENSG00000101596
	SNRPB	ENSG00000125835
	SREBF1	ENSG00000072310
	SRRM2	ENSG00000167978
	ST14	ENSG00000149418					yes
	STAU1	ENSG00000124214
	STIP1	ENSG00000168439
	STOML2	ENSG00000165283
	TGFB1	ENSG00000105329
	TIMP2	ENSG00000035862
	TMED5	ENSG00000117500
	TMX2	ENSG00000213593
	TMX2-CTNND1	ENSG00000288534
	TNFRSF18	ENSG00000186891					yes
	TRIM25	ENSG00000121060
	TSC22D2	ENSG00000196428
	TTYH3	ENSG00000136295					yes
	USP4	ENSG00000114316
	VKORC1	ENSG00000167397
	VWF	ENSG00000110799
	XPNPEP3	ENSG00000196236
	XPO6	ENSG00000169180
	YWHAB	ENSG00000166913
	ZC3H7B	ENSG00000100403
	ZCCHC14	ENSG00000140948
	ZCCHC24	ENSG00000165424
	ZFP36	ENSG00000128016
