# Supplementary material for: Semen sEV tRF-Based Models Increase Non-Invasive Prediction Accuracy of Clinically Significant Prostate Cancer among Patients with Moderately Altered PSA Levels
Source: Int J Mol Sci. 2024 Sep 20;25(18):10122. doi: 10.3390/ijms251810122 (PMC11432266; doi:10.3390/ijms251810122)
Supplement: Supplementary file 1 [file ijms-25-10122-s001.zip › Supplem Table S3_ijms-3163207.xlsx]

## Sheet: Hoja1
Supplementary Table S3. List of shared predicted 5'tRF-target genes obtained with the use of different miRNA-target gene prediction databases
Genes related to KEGG prostate cancer are depicted in red
tRF ID	Gene Name	Ensembl (Human Gene)	TargetScan	miRDB	miRanda	RNAHybrid	scanMiR	number of concurrent DB	Total shared target genes
5’-M-tRNA-Gln-TTG-3-3_L30	KLK2	ENSG00000167751	Yes	Yes	Yes	Yes	Yes	5	311
5’-M-tRNA-Gln-TTG-3-3_L30	BMF	ENSG00000104081	Yes	Yes	Yes	Yes	Yes	5
5’-M-tRNA-Gln-TTG-3-3_L30	VIT	ENSG00000205221	Yes	Yes	Yes	Yes		4
5’-M-tRNA-Gln-TTG-3-3_L30	PPP1R9B	ENSG00000108819	Yes	Yes	Yes	Yes		4
5’-M-tRNA-Gln-TTG-3-3_L30	GJA12/GJC2	ENSG00000198835	Yes	Yes		Yes	Yes	4
5’-M-tRNA-Gln-TTG-3-3_L30	ULK3	ENSG00000140474	Yes	Yes	Yes		Yes	4
5’-M-tRNA-Gln-TTG-3-3_L30	OTUD7B	ENSG00000264522	Yes	Yes	Yes		Yes	4
5’-M-tRNA-Gln-TTG-3-3_L30	NFATC4	ENSG00000100968	Yes	Yes	Yes		Yes	4
5’-M-tRNA-Gln-TTG-3-3_L30	CBX6	ENSG00000183741	Yes	Yes	Yes		Yes	4
5’-M-tRNA-Gln-TTG-3-3_L30	GAS7	ENSG00000007237	Yes		Yes	Yes	Yes	4
5’-M-tRNA-Gln-TTG-3-3_L30	TMEM104	ENSG00000109066		Yes	Yes	Yes	Yes	4
5’-M-tRNA-Gln-TTG-3-3_L30	ZNF3	ENSG00000166526	Yes	Yes	Yes			3
5’-M-tRNA-Gln-TTG-3-3_L30	ZBTB47	ENSG00000114853	Yes	Yes		Yes		3
5’-M-tRNA-Gln-TTG-3-3_L30	MGC45491/LINC03040	ENSG00000181577	Yes	Yes	Yes			3
5’-M-tRNA-Gln-TTG-3-3_L30	KIAA0317/AREL1	ENSG00000119682	Yes	Yes	Yes			3
5’-M-tRNA-Gln-TTG-3-3_L30	UNC84B/SUN2	ENSG00000100242	Yes	Yes		Yes		3
5’-M-tRNA-Gln-TTG-3-3_L30	KIAA0888/FAM169A	ENSG00000198780	Yes	Yes	Yes			3
5’-M-tRNA-Gln-TTG-3-3_L30	ADAM12	ENSG00000148848	Yes	Yes	Yes			3
5’-M-tRNA-Gln-TTG-3-3_L30	MPZL1	ENSG00000197965	Yes	Yes	Yes			3
5’-M-tRNA-Gln-TTG-3-3_L30	TBC1D12	ENSG00000108239	Yes	Yes	Yes			3
5’-M-tRNA-Gln-TTG-3-3_L30	LRRFIP2	ENSG00000093167	Yes	Yes		Yes		3
5’-M-tRNA-Gln-TTG-3-3_L30	FAM134C/RETREG3	ENSG00000141699	Yes	Yes		Yes		3
5’-M-tRNA-Gln-TTG-3-3_L30	SEMA3F	ENSG00000001617	Yes		Yes	Yes		3
5’-M-tRNA-Gln-TTG-3-3_L30	MGC99813/TMEM198	ENSG00000188760	Yes	Yes	Yes			3
5’-M-tRNA-Gln-TTG-3-3_L30	ADIPOR2	ENSG00000006831	Yes	Yes	Yes			3
5’-M-tRNA-Gln-TTG-3-3_L30	PDS5B	ENSG00000083642	Yes	Yes		Yes		3
5’-M-tRNA-Gln-TTG-3-3_L30	HLA-DRA	ENSG00000204287	Yes		Yes	Yes		3
5’-M-tRNA-Gln-TTG-3-3_L30	HTN1	ENSG00000126550	Yes	Yes	Yes			3
5’-M-tRNA-Gln-TTG-3-3_L30	DEFB32/DEFB132	ENSG00000186458	Yes	Yes	Yes			3
5’-M-tRNA-Gln-TTG-3-3_L30	SAR1A	ENSG00000079332	Yes		Yes	Yes		3
5’-M-tRNA-Gln-TTG-3-3_L30	FIBCD1	ENSG00000130720	Yes	Yes		Yes		3
5’-M-tRNA-Gln-TTG-3-3_L30	SEPN1/SELENON	ENSG00000162430	Yes	Yes	Yes			3
5’-M-tRNA-Gln-TTG-3-3_L30	OGDHL	ENSG00000197444	Yes	Yes		Yes		3
5’-M-tRNA-Gln-TTG-3-3_L30	KIAA2026/BRD10	ENSG00000183354	Yes	Yes	Yes			3
5’-M-tRNA-Gln-TTG-3-3_L30	PTGES3	ENSG00000110958	Yes	Yes	Yes			3
5’-M-tRNA-Gln-TTG-3-3_L30	PCTP	ENSG00000141179	Yes	Yes	Yes			3
5’-M-tRNA-Gln-TTG-3-3_L30	KIF3B	ENSG00000101350	Yes	Yes	Yes			3
5’-M-tRNA-Gln-TTG-3-3_L30	APBA1	ENSG00000107282	Yes	Yes	Yes			3
5’-M-tRNA-Gln-TTG-3-3_L30	HIVEP1	ENSG00000095951	Yes	Yes	Yes			3
5’-M-tRNA-Gln-TTG-3-3_L30	SLC4A4	ENSG00000080493	Yes	Yes	Yes			3
5’-M-tRNA-Gln-TTG-3-3_L30	EDA2R	ENSG00000131080	Yes	Yes	Yes			3
5’-M-tRNA-Gln-TTG-3-3_L30	ZBTB33	ENSG00000177485	Yes	Yes	Yes			3
5’-M-tRNA-Gln-TTG-3-3_L30	AATF	ENSG00000275700		Yes	Yes	Yes		3
5’-M-tRNA-Gln-TTG-3-3_L30	CSRNP1	ENSG00000144655		Yes	Yes	Yes		3
5’-M-tRNA-Gln-TTG-3-3_L30	RIMS3	ENSG00000117016	Yes	Yes			Yes	3
5’-M-tRNA-Gln-TTG-3-3_L30	RAB22A	ENSG00000124209	Yes		Yes		Yes	3
5’-M-tRNA-Gln-TTG-3-3_L30	MLL2/KMT2D	ENSG00000167548	Yes			Yes	Yes	3
5’-M-tRNA-Gln-TTG-3-3_L30	KIAA1853/SRRM4	ENSG00000139767	Yes	Yes			Yes	3
5’-M-tRNA-Gln-TTG-3-3_L30	TNNI1	ENSG00000159173	Yes		Yes		Yes	3
5’-M-tRNA-Gln-TTG-3-3_L30	ACVR2B	ENSG00000114739	Yes	Yes			Yes	3
5’-M-tRNA-Gln-TTG-3-3_L30	KCNJ9	ENSG00000162728	Yes		Yes		Yes	3
5’-M-tRNA-Gln-TTG-3-3_L30	LDLRAD2	ENSG00000187942	Yes			Yes	Yes	3
5’-M-tRNA-Gln-TTG-3-3_L30	XYLT1	ENSG00000103489	Yes		Yes		Yes	3
5’-M-tRNA-Gln-TTG-3-3_L30	RPS6KA5	ENSG00000100784	Yes	Yes			Yes	3
5’-M-tRNA-Gln-TTG-3-3_L30	SNF1LK2/SIK2	ENSG00000170145	Yes		Yes		Yes	3
5’-M-tRNA-Gln-TTG-3-3_L30	KLHL25	ENSG00000183655	Yes		Yes		Yes	3
5’-M-tRNA-Gln-TTG-3-3_L30	SH3PXD2A	ENSG00000107957	Yes			Yes	Yes	3
5’-M-tRNA-Gln-TTG-3-3_L30	TRABD2B	ENSG00000269113		Yes	Yes		Yes	3
5’-M-tRNA-Gln-TTG-3-3_L30	PTPRT	ENSG00000196090		Yes	Yes		Yes	3
5’-M-tRNA-Gln-TTG-3-3_L30	ARID3B	ENSG00000179361		Yes	Yes		Yes	3
5’-M-tRNA-Gln-TTG-3-3_L30	PACS2	ENSG00000179364		Yes		Yes	Yes	3
5’-M-tRNA-Gln-TTG-3-3_L30	HNF4A	ENSG00000101076		Yes	Yes		Yes	3
5’-M-tRNA-Gln-TTG-3-3_L30	TMEM164	ENSG00000157600		Yes	Yes		Yes	3
5’-M-tRNA-Gln-TTG-3-3_L30	ORAI2	ENSG00000160991		Yes	Yes		Yes	3
5’-M-tRNA-Gln-TTG-3-3_L30	TMEM178B	ENSG00000261115		Yes	Yes		Yes	3
5’-M-tRNA-Gln-TTG-3-3_L30	MEGF8	ENSG00000105429	Yes	Yes			Yes	3
5’-M-tRNA-Gln-TTG-3-3_L30	POLR3H	ENSG00000100413	Yes	Yes			Yes	3
5’-M-tRNA-Gln-TTG-3-3_L30	ZNF740	ENSG00000139651	Yes	Yes			Yes	3
5’-M-tRNA-Gln-TTG-3-3_L30	MECP2	ENSG00000169057	Yes	Yes			Yes	3
5’-M-tRNA-Gln-TTG-3-3_L30	KSR2	ENSG00000171435	Yes		Yes		Yes	3
5’-M-tRNA-Gln-TTG-3-3_L30	PRX	ENSG00000105227	Yes			Yes	Yes	3
5’-M-tRNA-Gln-TTG-3-3_L30	TSPAN11	ENSG00000110900		Yes		Yes	Yes	3
5’-M-tRNA-Gln-TTG-3-3_L30	NTN1	ENSG00000065320	Yes			Yes	Yes	3
5’-M-tRNA-Gln-TTG-3-3_L30	C10orf54/VSIR	ENSG00000107738	Yes		Yes		Yes	3
5’-M-tRNA-Gln-TTG-3-3_L30	C1orf69/IBA57	ENSG00000181873	Yes		Yes		Yes	3
5’-M-tRNA-Gln-TTG-3-3_L30	NR3C2	ENSG00000151623	Yes	Yes				2
5’-M-tRNA-Gln-TTG-3-3_L30	ZNF512B	ENSG00000196700	Yes	Yes				2
5’-M-tRNA-Gln-TTG-3-3_L30	TSHZ1	ENSG00000179981	Yes	Yes				2
5’-M-tRNA-Gln-TTG-3-3_L30	FOXJ1	ENSG00000129654	Yes	Yes				2
5’-M-tRNA-Gln-TTG-3-3_L30	GRHL2	ENSG00000083307	Yes	Yes				2
5’-M-tRNA-Gln-TTG-3-3_L30	ANKS1A	ENSG00000064999	Yes	Yes				2
5’-M-tRNA-Gln-TTG-3-3_L30	PTPRU	ENSG00000060656	Yes	Yes				2
5’-M-tRNA-Gln-TTG-3-3_L30	CMTM4	ENSG00000183723	Yes	Yes				2
5’-M-tRNA-Gln-TTG-3-3_L30	RHO	ENSG00000163914	Yes		Yes			2
5’-M-tRNA-Gln-TTG-3-3_L30	PEX19	ENSG00000162735	Yes	Yes				2
5’-M-tRNA-Gln-TTG-3-3_L30	C13orf34/BORA	ENSG00000136122	Yes	Yes				2
5’-M-tRNA-Gln-TTG-3-3_L30	DHDDS	ENSG00000117682	Yes			Yes		2
5’-M-tRNA-Gln-TTG-3-3_L30	CD276	ENSG00000103855	Yes	Yes				2
5’-M-tRNA-Gln-TTG-3-3_L30	GPR81/HCAR1	ENSG00000196917	Yes	Yes				2
5’-M-tRNA-Gln-TTG-3-3_L30	PIP3-E/IPCEF1	ENSG00000074706	Yes	Yes				2
5’-M-tRNA-Gln-TTG-3-3_L30	TMEM28/NALF2	ENSG00000130054	Yes	Yes				2
5’-M-tRNA-Gln-TTG-3-3_L30	GCUD2/FAM72D	ENSG00000215784	Yes	Yes				2
5’-M-tRNA-Gln-TTG-3-3_L30	C1orf80/AIDA	ENSG00000186063	Yes	Yes				2
5’-M-tRNA-Gln-TTG-3-3_L30	KIAA1024/MINAR1	ENSG00000169330	Yes		Yes			2
5’-M-tRNA-Gln-TTG-3-3_L30	C9orf68/SPATA6L	ENSG00000106686	Yes		Yes			2
5’-M-tRNA-Gln-TTG-3-3_L30	CAPRIN1	ENSG00000135387	Yes	Yes				2
5’-M-tRNA-Gln-TTG-3-3_L30	C17orf80/MTNAP1	ENSG00000141219	Yes	Yes				2
5’-M-tRNA-Gln-TTG-3-3_L30	CACHD1	ENSG00000158966	Yes		Yes			2
5’-M-tRNA-Gln-TTG-3-3_L30	RELT	ENSG00000054967	Yes			Yes		2
5’-M-tRNA-Gln-TTG-3-3_L30	FGF23	ENSG00000118972	Yes		Yes			2
5’-M-tRNA-Gln-TTG-3-3_L30	C11orf45/KCNJ5-AS1	ENSG00000174370	Yes		Yes			2
5’-M-tRNA-Gln-TTG-3-3_L30	PHC2	ENSG00000134686	Yes	Yes				2
5’-M-tRNA-Gln-TTG-3-3_L30	ZFYVE20	ENSG00000131381	Yes			Yes		2
5’-M-tRNA-Gln-TTG-3-3_L30	MLLT1	ENSG00000130382	Yes		Yes			2
5’-M-tRNA-Gln-TTG-3-3_L30	TNFRSF10D	ENSG00000173530	Yes	Yes				2
5’-M-tRNA-Gln-TTG-3-3_L30	MKRN2	ENSG00000075975	Yes	Yes				2
5’-M-tRNA-Gln-TTG-3-3_L30	ESRRA	ENSG00000173153	Yes			Yes		2
5’-M-tRNA-Gln-TTG-3-3_L30	EZH1	ENSG00000108799	Yes	Yes				2
5’-M-tRNA-Gln-TTG-3-3_L30	TGFB3	ENSG00000119699	Yes	Yes				2
5’-M-tRNA-Gln-TTG-3-3_L30	RETSAT	ENSG00000042445	Yes	Yes				2
5’-M-tRNA-Gln-TTG-3-3_L30	IER2	ENSG00000160888	Yes		Yes			2
5’-M-tRNA-Gln-TTG-3-3_L30	DUSP1	ENSG00000120129	Yes	Yes				2
5’-M-tRNA-Gln-TTG-3-3_L30	GCH1	ENSG00000131979	Yes		Yes			2
5’-M-tRNA-Gln-TTG-3-3_L30	VAT1	ENSG00000108828	Yes			Yes		2
5’-M-tRNA-Gln-TTG-3-3_L30	FAM22G/NUTM2G	ENSG00000188152	Yes			Yes		2
5’-M-tRNA-Gln-TTG-3-3_L30	SNIP/SRCIN1	ENSG00000277363	Yes			Yes		2
5’-M-tRNA-Gln-TTG-3-3_L30	DNASE1L1	ENSG00000013563	Yes		Yes			2
5’-M-tRNA-Gln-TTG-3-3_L30	MC1R	ENSG00000258839	Yes			Yes		2
5’-M-tRNA-Gln-TTG-3-3_L30	IHPK1	ENSG00000176095	Yes		Yes			2
5’-M-tRNA-Gln-TTG-3-3_L30	FLJ12529/CPSF7	ENSG00000149532	Yes	Yes				2
5’-M-tRNA-Gln-TTG-3-3_L30	SLC6A7	ENSG00000011083	Yes			Yes		2
5’-M-tRNA-Gln-TTG-3-3_L30	CASKIN1	ENSG00000167971	Yes			Yes		2
5’-M-tRNA-Gln-TTG-3-3_L30	ZBTB3	ENSG00000185670	Yes	Yes				2
5’-M-tRNA-Gln-TTG-3-3_L30	GPRC5B	ENSG00000167191	Yes	Yes				2
5’-M-tRNA-Gln-TTG-3-3_L30	NEIL2	ENSG00000154328	Yes			Yes		2
5’-M-tRNA-Gln-TTG-3-3_L30	TRIM5	ENSG00000132256	Yes	Yes				2
5’-M-tRNA-Gln-TTG-3-3_L30	LAIR1	ENSG00000167613	Yes	Yes				2
5’-M-tRNA-Gln-TTG-3-3_L30	PFDN5	ENSG00000123349	Yes	Yes				2
5’-M-tRNA-Gln-TTG-3-3_L30	FAM131A	ENSG00000175182	Yes		Yes			2
5’-M-tRNA-Gln-TTG-3-3_L30	GPBP1L1	ENSG00000159592	Yes		Yes			2
5’-M-tRNA-Gln-TTG-3-3_L30	C19orf25	ENSG00000119559	Yes			Yes		2
5’-M-tRNA-Gln-TTG-3-3_L30	DRD2	ENSG00000149295	Yes			Yes		2
5’-M-tRNA-Gln-TTG-3-3_L30	B4GALNT1	ENSG00000135454		Yes	Yes			2
5’-M-tRNA-Gln-TTG-3-3_L30	IL6R	ENSG00000160712		Yes	Yes			2
5’-M-tRNA-Gln-TTG-3-3_L30	SLC35A3	ENSG00000117620		Yes	Yes			2
5’-M-tRNA-Gln-TTG-3-3_L30	CPSF6	ENSG00000111605		Yes	Yes			2
5’-M-tRNA-Gln-TTG-3-3_L30	ZNF835	ENSG00000127903		Yes	Yes			2
5’-M-tRNA-Gln-TTG-3-3_L30	JAKMIP2	ENSG00000176049		Yes	Yes			2
5’-M-tRNA-Gln-TTG-3-3_L30	FGR	ENSG00000000938		Yes	Yes			2
5’-M-tRNA-Gln-TTG-3-3_L30	PIWIL3	ENSG00000184571		Yes	Yes			2
5’-M-tRNA-Gln-TTG-3-3_L30	ERI3	ENSG00000117419		Yes		Yes		2
5’-M-tRNA-Gln-TTG-3-3_L30	XRRA1	ENSG00000166435		Yes	Yes			2
5’-M-tRNA-Gln-TTG-3-3_L30	MMD2	ENSG00000136297		Yes	Yes			2
5’-M-tRNA-Gln-TTG-3-3_L30	SLC24A2	ENSG00000155886		Yes	Yes			2
5’-M-tRNA-Gln-TTG-3-3_L30	KCNJ15	ENSG00000157551		Yes	Yes			2
5’-M-tRNA-Gln-TTG-3-3_L30	TBC1D8	ENSG00000204634		Yes	Yes			2
5’-M-tRNA-Gln-TTG-3-3_L30	LPIN3	ENSG00000132793		Yes	Yes			2
5’-M-tRNA-Gln-TTG-3-3_L30	KLHL29	ENSG00000119771		Yes	Yes			2
5’-M-tRNA-Gln-TTG-3-3_L30	RNF44	ENSG00000146083		Yes	Yes			2
5’-M-tRNA-Gln-TTG-3-3_L30	ATXN1L	ENSG00000224470		Yes	Yes			2
5’-M-tRNA-Gln-TTG-3-3_L30	CSF1	ENSG00000184371		Yes		Yes		2
5’-M-tRNA-Gln-TTG-3-3_L30	EPB41L4B	ENSG00000095203		Yes	Yes			2
5’-M-tRNA-Gln-TTG-3-3_L30	TP53INP1	ENSG00000164938		Yes	Yes			2
5’-M-tRNA-Gln-TTG-3-3_L30	POLM	ENSG00000122678		Yes	Yes			2
5’-M-tRNA-Gln-TTG-3-3_L30	KCNQ4	ENSG00000117013		Yes	Yes			2
5’-M-tRNA-Gln-TTG-3-3_L30	MRPS18A	ENSG00000096080			Yes	Yes		2
5’-M-tRNA-Gln-TTG-3-3_L30	HLA-DPB1	ENSG00000223865			Yes	Yes		2
5’-M-tRNA-Gln-TTG-3-3_L30	PATZ1	ENSG00000100105			Yes	Yes		2
5’-M-tRNA-Gln-TTG-3-3_L30	PIEZO1	ENSG00000103335			Yes	Yes		2
5’-M-tRNA-Gln-TTG-3-3_L30	TCAF2C	ENSG00000283528			Yes	Yes		2
5’-M-tRNA-Gln-TTG-3-3_L30	GSDMD	ENSG00000104518			Yes	Yes		2
5’-M-tRNA-Gln-TTG-3-3_L30	DLL4	ENSG00000128917			Yes	Yes		2
5’-M-tRNA-Gln-TTG-3-3_L30	C19orf48P	ENSG00000167747			Yes	Yes		2
5’-M-tRNA-Gln-TTG-3-3_L30	TTC36	ENSG00000172425			Yes	Yes		2
5’-M-tRNA-Gln-TTG-3-3_L30	ARL16	ENSG00000214087			Yes	Yes		2
5’-M-tRNA-Gln-TTG-3-3_L30	GMPR2	ENSG00000100938			Yes	Yes		2
5’-M-tRNA-Gln-TTG-3-3_L30	MCHR1	ENSG00000128285			Yes	Yes		2
5’-M-tRNA-Gln-TTG-3-3_L30	FUT6	ENSG00000156413			Yes	Yes		2
5’-M-tRNA-Gln-TTG-3-3_L30	NFKBIE	ENSG00000146232			Yes	Yes		2
5’-M-tRNA-Gln-TTG-3-3_L30	INPP5E	ENSG00000148384			Yes	Yes		2
5’-M-tRNA-Gln-TTG-3-3_L30	VSIG10L	ENSG00000186806			Yes	Yes		2
5’-M-tRNA-Gln-TTG-3-3_L30	RPL29	ENSG00000162244			Yes	Yes		2
5’-M-tRNA-Gln-TTG-3-3_L30	SLC12A7	ENSG00000113504			Yes	Yes		2
5’-M-tRNA-Gln-TTG-3-3_L30	RPL18A	ENSG00000105640			Yes	Yes		2
5’-M-tRNA-Gln-TTG-3-3_L30	CHST15	ENSG00000182022			Yes	Yes		2
5’-M-tRNA-Gln-TTG-3-3_L30	VASH1	ENSG00000071246			Yes	Yes		2
5’-M-tRNA-Gln-TTG-3-3_L30	SLC16A3	ENSG00000141526			Yes	Yes		2
5’-M-tRNA-Gln-TTG-3-3_L30	PPP1R12A	ENSG00000058272			Yes	Yes		2
5’-M-tRNA-Gln-TTG-3-3_L30	ZC3HAV1L	ENSG00000146858			Yes	Yes		2
5’-M-tRNA-Gln-TTG-3-3_L30	INO80B	ENSG00000115274			Yes	Yes		2
5’-M-tRNA-Gln-TTG-3-3_L30	SPIN2B	ENSG00000186787			Yes	Yes		2
5’-M-tRNA-Gln-TTG-3-3_L30	GP1BA	ENSG00000185245			Yes	Yes		2
5’-M-tRNA-Gln-TTG-3-3_L30	EEF1AKMT4-ECE2	ENSG00000284917			Yes	Yes		2
5’-M-tRNA-Gln-TTG-3-3_L30	GYPC	ENSG00000136732			Yes	Yes		2
5’-M-tRNA-Gln-TTG-3-3_L30	FAM131B	ENSG00000159784			Yes	Yes		2
5’-M-tRNA-Gln-TTG-3-3_L30	MAGEB6	ENSG00000176746			Yes	Yes		2
5’-M-tRNA-Gln-TTG-3-3_L30	UBQLNL	ENSG00000175518			Yes	Yes		2
5’-M-tRNA-Gln-TTG-3-3_L30	CD320	ENSG00000167775			Yes	Yes		2
5’-M-tRNA-Gln-TTG-3-3_L30	CD300LG	ENSG00000161649			Yes	Yes		2
5’-M-tRNA-Gln-TTG-3-3_L30	PKN3	ENSG00000160447			Yes	Yes		2
5’-M-tRNA-Gln-TTG-3-3_L30	C2CD2L	ENSG00000172375			Yes	Yes		2
5’-M-tRNA-Gln-TTG-3-3_L30	CHRD	ENSG00000090539			Yes	Yes		2
5’-M-tRNA-Gln-TTG-3-3_L30	LCE2B	ENSG00000159455			Yes	Yes		2
5’-M-tRNA-Gln-TTG-3-3_L30	HHATL	ENSG00000010282			Yes	Yes		2
5’-M-tRNA-Gln-TTG-3-3_L30	TASP1	ENSG00000089123	Yes	Yes				2
5’-M-tRNA-Gln-TTG-3-3_L30	RAG1	ENSG00000166349	Yes	Yes				2
5’-M-tRNA-Gln-TTG-3-3_L30	MPPED2	ENSG00000066382	Yes	Yes				2
5’-M-tRNA-Gln-TTG-3-3_L30	ARL6IP6	ENSG00000177917	Yes	Yes				2
5’-M-tRNA-Gln-TTG-3-3_L30	CTTNBP2	ENSG00000077063	Yes	Yes				2
5’-M-tRNA-Gln-TTG-3-3_L30	BTRC	ENSG00000166167	Yes	Yes				2
5’-M-tRNA-Gln-TTG-3-3_L30	REV3L	ENSG00000009413	Yes	Yes				2
5’-M-tRNA-Gln-TTG-3-3_L30	RBM14	ENSG00000239306	Yes	Yes				2
5’-M-tRNA-Gln-TTG-3-3_L30	FAM53A	ENSG00000174137	Yes	Yes				2
5’-M-tRNA-Gln-TTG-3-3_L30	SHOC2	ENSG00000108061	Yes	Yes				2
5’-M-tRNA-Gln-TTG-3-3_L30	SORCS3	ENSG00000156395	Yes	Yes				2
5’-M-tRNA-Gln-TTG-3-3_L30	SUFU	ENSG00000107882	Yes	Yes				2
5’-M-tRNA-Gln-TTG-3-3_L30	DYNC1LI2	ENSG00000135720	Yes	Yes				2
5’-M-tRNA-Gln-TTG-3-3_L30	THAP1	ENSG00000131931	Yes	Yes				2
5’-M-tRNA-Gln-TTG-3-3_L30	EDEM1	ENSG00000134109	Yes	Yes				2
5’-M-tRNA-Gln-TTG-3-3_L30	KLHL18	ENSG00000114648	Yes	Yes				2
5’-M-tRNA-Gln-TTG-3-3_L30	FCER2	ENSG00000104921	Yes	Yes				2
5’-M-tRNA-Gln-TTG-3-3_L30	CD59	ENSG00000085063	Yes	Yes				2
5’-M-tRNA-Gln-TTG-3-3_L30	SLITRK5	ENSG00000165300	Yes	Yes				2
5’-M-tRNA-Gln-TTG-3-3_L30	RNF220	ENSG00000187147	Yes	Yes				2
5’-M-tRNA-Gln-TTG-3-3_L30	ITGB3	ENSG00000259207	Yes	Yes				2
5’-M-tRNA-Gln-TTG-3-3_L30	BCL11A	ENSG00000119866	Yes	Yes				2
5’-M-tRNA-Gln-TTG-3-3_L30	RBL1	ENSG00000080839	Yes	Yes				2
5’-M-tRNA-Gln-TTG-3-3_L30	CREBZF	ENSG00000137504	Yes	Yes				2
5’-M-tRNA-Gln-TTG-3-3_L30	GHITM	ENSG00000165678	Yes	Yes				2
5’-M-tRNA-Gln-TTG-3-3_L30	IL10RA	ENSG00000110324	Yes	Yes				2
5’-M-tRNA-Gln-TTG-3-3_L30	GJB2	ENSG00000165474	Yes	Yes				2
5’-M-tRNA-Gln-TTG-3-3_L30	INTS6	ENSG00000102786	Yes	Yes				2
5’-M-tRNA-Gln-TTG-3-3_L30	ARNT	ENSG00000143437	Yes	Yes				2
5’-M-tRNA-Gln-TTG-3-3_L30	PRND	ENSG00000171864	Yes	Yes				2
5’-M-tRNA-Gln-TTG-3-3_L30	DHH	ENSG00000139549	Yes	Yes				2
5’-M-tRNA-Gln-TTG-3-3_L30	HIP1	ENSG00000127946	Yes	Yes				2
5’-M-tRNA-Gln-TTG-3-3_L30	PRAF2	ENSG00000243279	Yes	Yes				2
5’-M-tRNA-Gln-TTG-3-3_L30	DPY19L4	ENSG00000156162	Yes	Yes				2
5’-M-tRNA-Gln-TTG-3-3_L30	ANGEL1	ENSG00000013523	Yes	Yes				2
5’-M-tRNA-Gln-TTG-3-3_L30	MTR	ENSG00000116984	Yes	Yes				2
5’-M-tRNA-Gln-TTG-3-3_L30	RXRA	ENSG00000186350	Yes	Yes				2
5’-M-tRNA-Gln-TTG-3-3_L30	FOXK2	ENSG00000141568	Yes	Yes				2
5’-M-tRNA-Gln-TTG-3-3_L30	WNT3A	ENSG00000154342	Yes	Yes				2
5’-M-tRNA-Gln-TTG-3-3_L30	ARID5B	ENSG00000150347	Yes	Yes				2
5’-M-tRNA-Gln-TTG-3-3_L30	CHMP4C	ENSG00000164695	Yes	Yes				2
5’-M-tRNA-Gln-TTG-3-3_L30	ZNF711	ENSG00000147180	Yes	Yes				2
5’-M-tRNA-Gln-TTG-3-3_L30	NDRG1	ENSG00000104419	Yes		Yes			2
5’-M-tRNA-Gln-TTG-3-3_L30	FUT4	ENSG00000196371	Yes		Yes			2
5’-M-tRNA-Gln-TTG-3-3_L30	IGF1R	ENSG00000140443	Yes		Yes			2
5’-M-tRNA-Gln-TTG-3-3_L30	ERBB4	ENSG00000178568	Yes		Yes			2
5’-M-tRNA-Gln-TTG-3-3_L30	PYGO2	ENSG00000163348	Yes		Yes			2
5’-M-tRNA-Gln-TTG-3-3_L30	PPM1F	ENSG00000100034	Yes		Yes			2
5’-M-tRNA-Gln-TTG-3-3_L30	ZNF25	ENSG00000175395	Yes		Yes			2
5’-M-tRNA-Gln-TTG-3-3_L30	SV2A	ENSG00000159164	Yes		Yes			2
5’-M-tRNA-Gln-TTG-3-3_L30	MFHAS1	ENSG00000147324	Yes		Yes			2
5’-M-tRNA-Gln-TTG-3-3_L30	TCF4	ENSG00000196628	Yes		Yes			2
5’-M-tRNA-Gln-TTG-3-3_L30	SPRN	ENSG00000203772	Yes		Yes			2
5’-M-tRNA-Gln-TTG-3-3_L30	OPHN1	ENSG00000079482	Yes		Yes			2
5’-M-tRNA-Gln-TTG-3-3_L30	MMP14	ENSG00000157227	Yes		Yes			2
5’-M-tRNA-Gln-TTG-3-3_L30	ALAD	ENSG00000148218	Yes		Yes			2
5’-M-tRNA-Gln-TTG-3-3_L30	USP45	ENSG00000123552	Yes			Yes		2
5’-M-tRNA-Gln-TTG-3-3_L30	FBXL19	ENSG00000099364	Yes			Yes		2
5’-M-tRNA-Gln-TTG-3-3_L30	RARG	ENSG00000172819	Yes			Yes		2
5’-M-tRNA-Gln-TTG-3-3_L30	ADD2	ENSG00000075340	Yes			Yes		2
5’-M-tRNA-Gln-TTG-3-3_L30	TEAD3	ENSG00000007866	Yes			Yes		2
5’-M-tRNA-Gln-TTG-3-3_L30	NDRG2	ENSG00000165795	Yes			Yes		2
5’-M-tRNA-Gln-TTG-3-3_L30	MTHFR	ENSG00000177000	Yes			Yes		2
5’-M-tRNA-Gln-TTG-3-3_L30	MAP3K7IP2/TAB2	ENSG00000055208	Yes	Yes				2
5’-M-tRNA-Gln-TTG-3-3_L30	IL28RA/IFNLR1	ENSG00000185436	Yes	Yes				2
5’-M-tRNA-Gln-TTG-3-3_L30	SLC46A1	ENSG00000076351	Yes				Yes	2
5’-M-tRNA-Gln-TTG-3-3_L30	BAHD1	ENSG00000140320	Yes				Yes	2
5’-M-tRNA-Gln-TTG-3-3_L30	SLC9A8	ENSG00000197818	Yes				Yes	2
5’-M-tRNA-Gln-TTG-3-3_L30	NTRK3	ENSG00000140538	Yes				Yes	2
5’-M-tRNA-Gln-TTG-3-3_L30	RIMS4	ENSG00000101098	Yes				Yes	2
5’-M-tRNA-Gln-TTG-3-3_L30	IGF2BP1	ENSG00000159217	Yes				Yes	2
5’-M-tRNA-Gln-TTG-3-3_L30	ITSN1	ENSG00000205726	Yes				Yes	2
5’-M-tRNA-Gln-TTG-3-3_L30	EIF2C1/AGO1	ENSG00000092847	Yes				Yes	2
5’-M-tRNA-Gln-TTG-3-3_L30	SNPH	ENSG00000101298	Yes				Yes	2
5’-M-tRNA-Gln-TTG-3-3_L30	NAV1	ENSG00000134369	Yes				Yes	2
5’-M-tRNA-Gln-TTG-3-3_L30	HEMK1	ENSG00000114735	Yes				Yes	2
5’-M-tRNA-Gln-TTG-3-3_L30	SARM1	ENSG00000004139	Yes				Yes	2
5’-M-tRNA-Gln-TTG-3-3_L30	PLEKHB2	ENSG00000115762	Yes				Yes	2
5’-M-tRNA-Gln-TTG-3-3_L30	POU2F2	ENSG00000028277	Yes				Yes	2
5’-M-tRNA-Gln-TTG-3-3_L30	ZNF445	ENSG00000185219	Yes				Yes	2
5’-M-tRNA-Gln-TTG-3-3_L30	SBNO1	ENSG00000139697		Yes			Yes	2
5’-M-tRNA-Gln-TTG-3-3_L30	RNF187	ENSG00000168159		Yes			Yes	2
5’-M-tRNA-Gln-TTG-3-3_L30	GPR26	ENSG00000154478		Yes			Yes	2
5’-M-tRNA-Gln-TTG-3-3_L30	ZBTB20	ENSG00000181722		Yes			Yes	2
5’-M-tRNA-Gln-TTG-3-3_L30	PPARGC1B	ENSG00000155846		Yes			Yes	2
5’-M-tRNA-Gln-TTG-3-3_L30	ZEB2	ENSG00000169554		Yes			Yes	2
5’-M-tRNA-Gln-TTG-3-3_L30	NOVA2	ENSG00000104967		Yes			Yes	2
5’-M-tRNA-Gln-TTG-3-3_L30	NFIC	ENSG00000141905		Yes			Yes	2
5’-M-tRNA-Gln-TTG-3-3_L30	ANKH	ENSG00000154122		Yes			Yes	2
5’-M-tRNA-Gln-TTG-3-3_L30	GPATCH2L	ENSG00000089916		Yes			Yes	2
5’-M-tRNA-Gln-TTG-3-3_L30	NPTX1	ENSG00000171246		Yes			Yes	2
5’-M-tRNA-Gln-TTG-3-3_L30	GRIK3	ENSG00000163873		Yes			Yes	2
5’-M-tRNA-Gln-TTG-3-3_L30	SCN2B	ENSG00000149575		Yes			Yes	2
5’-M-tRNA-Gln-TTG-3-3_L30	GALR1	ENSG00000166573			Yes		Yes	2
5’-M-tRNA-Gln-TTG-3-3_L30	AJAP1	ENSG00000196581			Yes		Yes	2
5’-M-tRNA-Gln-TTG-3-3_L30	OPRD1	ENSG00000116329			Yes		Yes	2
5’-M-tRNA-Gln-TTG-3-3_L30	SYNE3	ENSG00000176438			Yes		Yes	2
5’-M-tRNA-Gln-TTG-3-3_L30	PLEKHG4B	ENSG00000153404			Yes		Yes	2
5’-M-tRNA-Gln-TTG-3-3_L30	POFUT2	ENSG00000186866			Yes		Yes	2
5’-M-tRNA-Gln-TTG-3-3_L30	TRAF3	ENSG00000131323			Yes		Yes	2
5’-M-tRNA-Gln-TTG-3-3_L30	WTIP	ENSG00000142279			Yes		Yes	2
5’-M-tRNA-Gln-TTG-3-3_L30	TRMT61A	ENSG00000166166			Yes		Yes	2
5’-M-tRNA-Gln-TTG-3-3_L30	ZNF618	ENSG00000157657			Yes		Yes	2
5’-M-tRNA-Gln-TTG-3-3_L30	ITPKB	ENSG00000143772			Yes		Yes	2
5’-M-tRNA-Gln-TTG-3-3_L30	SLC8A1	ENSG00000183023			Yes		Yes	2
5’-M-tRNA-Gln-TTG-3-3_L30	GPR37L1	ENSG00000170075			Yes		Yes	2
5’-M-tRNA-Gln-TTG-3-3_L30	SDHC	ENSG00000143252			Yes		Yes	2
5’-M-tRNA-Gln-TTG-3-3_L30	CCDC127	ENSG00000164366			Yes		Yes	2
5’-M-tRNA-Gln-TTG-3-3_L30	FBXO41	ENSG00000163013			Yes		Yes	2
5’-M-tRNA-Gln-TTG-3-3_L30	BMAL2	ENSG00000029153				Yes	Yes	2
5’-M-tRNA-Gln-TTG-3-3_L30	KCNC4	ENSG00000116396				Yes	Yes	2
5’-M-tRNA-Gln-TTG-3-3_L30	KLC1	ENSG00000126214				Yes	Yes	2
5’-M-tRNA-Gln-TTG-3-3_L30	SLIT1	ENSG00000187122				Yes	Yes	2
5’-M-tRNA-Gln-TTG-3-3_L30	BCL9L	ENSG00000186174				Yes	Yes	2
5’-M-tRNA-Gln-TTG-3-3_L30	ST8SIA5	ENSG00000101638				Yes	Yes	2
5’-M-tRNA-Gln-TTG-3-3_L30	HIPK2	ENSG00000064393				Yes	Yes	2
5’-M-tRNA-Gln-TTG-3-3_L30	CHST12	ENSG00000136213				Yes	Yes	2
tRF ID	Gene Name	Ensembl (Human Gene)	TargetScan	miRDB	miRanda	RNAHybrid	scanMiR	concurrent DB	Total target genes
5’-tRNA-Glu-TTC-9-1_L30	RRAGD	ENSG00000025039	Yes	Yes	Yes		Yes	4	294
5’-tRNA-Glu-TTC-9-1_L30	FBXW2	ENSG00000119402	Yes	Yes	Yes		Yes	4
5’-tRNA-Glu-TTC-9-1_L30	TM9SF3	ENSG00000077147	Yes	Yes	Yes		Yes	4
5’-tRNA-Glu-TTC-9-1_L30	OLFM3	ENSG00000118733	Yes	Yes	Yes			3
5’-tRNA-Glu-TTC-9-1_L30	VDAC2	ENSG00000165637	Yes	Yes	Yes			3
5’-tRNA-Glu-TTC-9-1_L30	ERCC8	ENSG00000049167	Yes	Yes	Yes			3
5’-tRNA-Glu-TTC-9-1_L30	NOPE/IGDCC4	ENSG00000103742	Yes	Yes	Yes			3
5’-tRNA-Glu-TTC-9-1_L30	AQP9	ENSG00000103569	Yes	Yes	Yes			3
5’-tRNA-Glu-TTC-9-1_L30	SPA17	ENSG00000064199	Yes	Yes	Yes			3
5’-tRNA-Glu-TTC-9-1_L30	NRAS	ENSG00000213281	Yes	Yes	Yes			3
5’-tRNA-Glu-TTC-9-1_L30	MYCN	ENSG00000134323	Yes	Yes	Yes			3
5’-tRNA-Glu-TTC-9-1_L30	RGS21	ENSG00000253148	Yes	Yes	Yes			3
5’-tRNA-Glu-TTC-9-1_L30	BRP44/MPC2	ENSG00000143158	Yes	Yes	Yes			3
5’-tRNA-Glu-TTC-9-1_L30	PTP4A1	ENSG00000112245	Yes	Yes	Yes			3
5’-tRNA-Glu-TTC-9-1_L30	TMSL8/TMSB15A	ENSG00000158164	Yes	Yes	Yes			3
5’-tRNA-Glu-TTC-9-1_L30	CCDC4/BEND4	ENSG00000188848	Yes	Yes			Yes	3
5’-tRNA-Glu-TTC-9-1_L30	ARID5B	ENSG00000150347	Yes	Yes			Yes	3
5’-tRNA-Glu-TTC-9-1_L30	TMTC1	ENSG00000133687	Yes	Yes			Yes	3
5’-tRNA-Glu-TTC-9-1_L30	KIAA1600/FHIP2A	ENSG00000151553	Yes	Yes			Yes	3
5’-tRNA-Glu-TTC-9-1_L30	MFAP5	ENSG00000197614	Yes		Yes		Yes	3
5’-tRNA-Glu-TTC-9-1_L30	FRS2	ENSG00000166225	Yes		Yes		Yes	3
5’-tRNA-Glu-TTC-9-1_L30	SELI/SELENOI	ENSG00000138018	Yes	Yes			Yes	3
5’-tRNA-Glu-TTC-9-1_L30	CNTNAP2	ENSG00000174469	Yes		Yes		Yes	3
5’-tRNA-Glu-TTC-9-1_L30	G3BP1	ENSG00000145907	Yes	Yes			Yes	3
5’-tRNA-Glu-TTC-9-1_L30	FLJ20309/INO80D	ENSG00000114933	Yes		Yes		Yes	3
5’-tRNA-Glu-TTC-9-1_L30	TMEM168	ENSG00000146802	Yes	Yes			Yes	3
5’-tRNA-Glu-TTC-9-1_L30	FLRT2	ENSG00000185070	Yes	Yes			Yes	3
5’-tRNA-Glu-TTC-9-1_L30	TOR1AIP2	ENSG00000169905	Yes		Yes		Yes	3
5’-tRNA-Glu-TTC-9-1_L30	APBB2	ENSG00000163697	Yes	Yes			Yes	3
5’-tRNA-Glu-TTC-9-1_L30	FAM123A/AMER2	ENSG00000165566	Yes	Yes			Yes	3
5’-tRNA-Glu-TTC-9-1_L30	HS6ST3	ENSG00000185352	Yes		Yes		Yes	3
5’-tRNA-Glu-TTC-9-1_L30	FREM2	ENSG00000150893	Yes		Yes		Yes	3
5’-tRNA-Glu-TTC-9-1_L30	PTEN	ENSG00000171862	Yes	Yes			Yes	3
5’-tRNA-Glu-TTC-9-1_L30	PGAP1	ENSG00000197121	Yes		Yes		Yes	3
5’-tRNA-Glu-TTC-9-1_L30	NETO2	ENSG00000171208	Yes	Yes			Yes	3
5’-tRNA-Glu-TTC-9-1_L30	GRIN2B	ENSG00000273079	Yes		Yes		Yes	3
5’-tRNA-Glu-TTC-9-1_L30	GXYLT1	ENSG00000151233		Yes	Yes		Yes	3
5’-tRNA-Glu-TTC-9-1_L30	ONECUT2	ENSG00000119547		Yes	Yes		Yes	3
5’-tRNA-Glu-TTC-9-1_L30	EVI5	ENSG00000067208		Yes	Yes		Yes	3
5’-tRNA-Glu-TTC-9-1_L30	GPC6	ENSG00000183098		Yes	Yes		Yes	3
5’-tRNA-Glu-TTC-9-1_L30	DNAJB14	ENSG00000164031	Yes	Yes			Yes	3
5’-tRNA-Glu-TTC-9-1_L30	PCLO	ENSG00000186472	Yes	Yes			Yes	3
5’-tRNA-Glu-TTC-9-1_L30	USP31	ENSG00000103404	Yes	Yes			Yes	3
5’-tRNA-Glu-TTC-9-1_L30	THBS1	ENSG00000137801	Yes		Yes		Yes	3
5’-tRNA-Glu-TTC-9-1_L30	VKORC1L1	ENSG00000196715	Yes		Yes		Yes	3
5’-tRNA-Glu-TTC-9-1_L30	LPPR4	ENSG00000117600	Yes	Yes				2
5’-tRNA-Glu-TTC-9-1_L30	ETNK1	ENSG00000139163	Yes	Yes				2
5’-tRNA-Glu-TTC-9-1_L30	C20orf194/DNAAF9	ENSG00000088854	Yes	Yes				2
5’-tRNA-Glu-TTC-9-1_L30	PIP3-E/IPCEF1	ENSG00000074706	Yes	Yes				2
5’-tRNA-Glu-TTC-9-1_L30	PLS1	ENSG00000120756	Yes	Yes				2
5’-tRNA-Glu-TTC-9-1_L30	DAZAP2	ENSG00000183283	Yes	Yes				2
5’-tRNA-Glu-TTC-9-1_L30	CCDC102B	ENSG00000150636	Yes	Yes				2
5’-tRNA-Glu-TTC-9-1_L30	MED13	ENSG00000108510	Yes	Yes				2
5’-tRNA-Glu-TTC-9-1_L30	SLC12A2	ENSG00000064651	Yes	Yes				2
5’-tRNA-Glu-TTC-9-1_L30	WAPAL/WAPL	ENSG00000062650	Yes	Yes				2
5’-tRNA-Glu-TTC-9-1_L30	CUL3	ENSG00000036257	Yes	Yes				2
5’-tRNA-Glu-TTC-9-1_L30	FLJ31818/BMT2	ENSG00000164603	Yes	Yes				2
5’-tRNA-Glu-TTC-9-1_L30	FRYL	ENSG00000075539	Yes	Yes				2
5’-tRNA-Glu-TTC-9-1_L30	E2F3	ENSG00000112242	Yes	Yes				2
5’-tRNA-Glu-TTC-9-1_L30	PGK1	ENSG00000102144	Yes	Yes				2
5’-tRNA-Glu-TTC-9-1_L30	POLDIP2	ENSG00000004142	Yes	Yes				2
5’-tRNA-Glu-TTC-9-1_L30	PSTK	ENSG00000179988	Yes	Yes				2
5’-tRNA-Glu-TTC-9-1_L30	UBQLN2	ENSG00000188021	Yes	Yes				2
5’-tRNA-Glu-TTC-9-1_L30	SYPL1	ENSG00000008282	Yes	Yes				2
5’-tRNA-Glu-TTC-9-1_L30	LHX8	ENSG00000162624	Yes	Yes				2
5’-tRNA-Glu-TTC-9-1_L30	STK35	ENSG00000125834	Yes	Yes				2
5’-tRNA-Glu-TTC-9-1_L30	HARS2	ENSG00000112855	Yes	Yes				2
5’-tRNA-Glu-TTC-9-1_L30	ZNF609	ENSG00000180357	Yes	Yes				2
5’-tRNA-Glu-TTC-9-1_L30	RCOR1	ENSG00000089902	Yes	Yes				2
5’-tRNA-Glu-TTC-9-1_L30	DNAJC16	ENSG00000116138	Yes		Yes			2
5’-tRNA-Glu-TTC-9-1_L30	KIAA0408	ENSG00000189367	Yes	Yes				2
5’-tRNA-Glu-TTC-9-1_L30	CYP1A1	ENSG00000140465	Yes	Yes				2
5’-tRNA-Glu-TTC-9-1_L30	USP42	ENSG00000106346	Yes	Yes				2
5’-tRNA-Glu-TTC-9-1_L30	PMS1	ENSG00000064933	Yes	Yes				2
5’-tRNA-Glu-TTC-9-1_L30	MAP3K7IP3/TAB3	ENSG00000157625	Yes	Yes				2
5’-tRNA-Glu-TTC-9-1_L30	C1R	ENSG00000159403	Yes	Yes				2
5’-tRNA-Glu-TTC-9-1_L30	KIAA0430/MARF1	ENSG00000166783	Yes	Yes				2
5’-tRNA-Glu-TTC-9-1_L30	SRPK1	ENSG00000096063	Yes	Yes				2
5’-tRNA-Glu-TTC-9-1_L30	BSN	ENSG00000164061	Yes	Yes				2
5’-tRNA-Glu-TTC-9-1_L30	C2orf28/ATRAID	ENSG00000138085	Yes	Yes				2
5’-tRNA-Glu-TTC-9-1_L30	NR2F2	ENSG00000185551	Yes	Yes				2
5’-tRNA-Glu-TTC-9-1_L30	C6orf62	ENSG00000112308	Yes	Yes				2
5’-tRNA-Glu-TTC-9-1_L30	KIAA0888/FAM169A	ENSG00000198780	Yes		Yes			2
5’-tRNA-Glu-TTC-9-1_L30	ATP11C	ENSG00000101974	Yes		Yes			2
5’-tRNA-Glu-TTC-9-1_L30	SFRS2B	ENSG00000263465	Yes	Yes				2
5’-tRNA-Glu-TTC-9-1_L30	ZRANB2	ENSG00000132485	Yes		Yes			2
5’-tRNA-Glu-TTC-9-1_L30	TIPARP	ENSG00000163659	Yes	Yes				2
5’-tRNA-Glu-TTC-9-1_L30	EDG1/S1PR1	ENSG00000170989	Yes	Yes				2
5’-tRNA-Glu-TTC-9-1_L30	TRIAD3/RNF216	ENSG00000011275	Yes	Yes				2
5’-tRNA-Glu-TTC-9-1_L30	NFE2L3	ENSG00000050344	Yes	Yes				2
5’-tRNA-Glu-TTC-9-1_L30	ZNF552	ENSG00000178935	Yes	Yes				2
5’-tRNA-Glu-TTC-9-1_L30	ZNF557	ENSG00000130544	Yes		Yes			2
5’-tRNA-Glu-TTC-9-1_L30	EHHADH	ENSG00000113790	Yes	Yes				2
5’-tRNA-Glu-TTC-9-1_L30	MYH3	ENSG00000109063	Yes	Yes				2
5’-tRNA-Glu-TTC-9-1_L30	GJA3	ENSG00000121743	Yes		Yes			2
5’-tRNA-Glu-TTC-9-1_L30	EFEMP1	ENSG00000115380	Yes	Yes				2
5’-tRNA-Glu-TTC-9-1_L30	RABGEF1	ENSG00000154710	Yes	Yes				2
5’-tRNA-Glu-TTC-9-1_L30	CCNYL1	ENSG00000163249	Yes	Yes				2
5’-tRNA-Glu-TTC-9-1_L30	KY	ENSG00000174611	Yes	Yes				2
5’-tRNA-Glu-TTC-9-1_L30	MLF2	ENSG00000089693	Yes	Yes				2
5’-tRNA-Glu-TTC-9-1_L30	TMEM1/TRAPPC10	ENSG00000160218	Yes		Yes			2
5’-tRNA-Glu-TTC-9-1_L30	MCM9	ENSG00000111877	Yes	Yes				2
5’-tRNA-Glu-TTC-9-1_L30	THTPA	ENSG00000259431	Yes	Yes				2
5’-tRNA-Glu-TTC-9-1_L30	MRPL43	ENSG00000055950	Yes	Yes				2
5’-tRNA-Glu-TTC-9-1_L30	CCDC88A	ENSG00000115355	Yes		Yes			2
5’-tRNA-Glu-TTC-9-1_L30	QSER1	ENSG00000060749	Yes		Yes			2
5’-tRNA-Glu-TTC-9-1_L30	ROBO1	ENSG00000169855	Yes	Yes				2
5’-tRNA-Glu-TTC-9-1_L30	BPGM	ENSG00000172331	Yes		Yes			2
5’-tRNA-Glu-TTC-9-1_L30	METTL8	ENSG00000123600	Yes	Yes				2
5’-tRNA-Glu-TTC-9-1_L30	HMG2L1/HMGXB4	ENSG00000100281	Yes		Yes			2
5’-tRNA-Glu-TTC-9-1_L30	PAPOLG	ENSG00000115421	Yes	Yes				2
5’-tRNA-Glu-TTC-9-1_L30	LTBP1	ENSG00000049323	Yes	Yes				2
5’-tRNA-Glu-TTC-9-1_L30	LOH11CR2A/VWA5A	ENSG00000110002	Yes	Yes				2
5’-tRNA-Glu-TTC-9-1_L30	BET1	ENSG00000105829	Yes	Yes				2
5’-tRNA-Glu-TTC-9-1_L30	STAU1	ENSG00000124214	Yes	Yes				2
5’-tRNA-Glu-TTC-9-1_L30	RHEB	ENSG00000106615	Yes	Yes				2
5’-tRNA-Glu-TTC-9-1_L30	PCDHA1	ENSG00000204970	Yes	Yes				2
5’-tRNA-Glu-TTC-9-1_L30	ZNRF3	ENSG00000183579	Yes		Yes			2
5’-tRNA-Glu-TTC-9-1_L30	PTPN2	ENSG00000175354	Yes	Yes				2
5’-tRNA-Glu-TTC-9-1_L30	CXCL12	ENSG00000107562	Yes	Yes				2
5’-tRNA-Glu-TTC-9-1_L30	AURKA	ENSG00000087586	Yes	Yes				2
5’-tRNA-Glu-TTC-9-1_L30	ZNF304	ENSG00000131845	Yes	Yes				2
5’-tRNA-Glu-TTC-9-1_L30	CCNC	ENSG00000112237	Yes			Yes		2
5’-tRNA-Glu-TTC-9-1_L30	FAM122A/PABIR1	ENSG00000187866	Yes		Yes			2
5’-tRNA-Glu-TTC-9-1_L30	PRELP	ENSG00000188783	Yes		Yes			2
5’-tRNA-Glu-TTC-9-1_L30	FAT4	ENSG00000196159		Yes	Yes			2
5’-tRNA-Glu-TTC-9-1_L30	FTHL17	ENSG00000132446		Yes	Yes			2
5’-tRNA-Glu-TTC-9-1_L30	CARS/CARS1	ENSG00000110619		Yes	Yes			2
5’-tRNA-Glu-TTC-9-1_L30	ZNF577	ENSG00000161551		Yes	Yes			2
5’-tRNA-Glu-TTC-9-1_L30	TDRD3	ENSG00000083544		Yes	Yes			2
5’-tRNA-Glu-TTC-9-1_L30	GLIPR1L2	ENSG00000180481		Yes	Yes			2
5’-tRNA-Glu-TTC-9-1_L30	PRELID2	ENSG00000186314		Yes	Yes			2
5’-tRNA-Glu-TTC-9-1_L30	NXN	ENSG00000167693		Yes	Yes			2
5’-tRNA-Glu-TTC-9-1_L30	TMEM50A	ENSG00000183726		Yes	Yes			2
5’-tRNA-Glu-TTC-9-1_L30	TRANK1	ENSG00000168016		Yes	Yes			2
5’-tRNA-Glu-TTC-9-1_L30	ZBTB24	ENSG00000112365		Yes	Yes			2
5’-tRNA-Glu-TTC-9-1_L30	IFRD2	ENSG00000214706			Yes	Yes		2
5’-tRNA-Glu-TTC-9-1_L30	POLR1H	ENSG00000066379			Yes	Yes		2
5’-tRNA-Glu-TTC-9-1_L30	HMGCLL1	ENSG00000146151	Yes	Yes				2
5’-tRNA-Glu-TTC-9-1_L30	CDC7	ENSG00000097046	Yes	Yes				2
5’-tRNA-Glu-TTC-9-1_L30	MC2R	ENSG00000185231	Yes	Yes				2
5’-tRNA-Glu-TTC-9-1_L30	GPM6A	ENSG00000150625	Yes	Yes				2
5’-tRNA-Glu-TTC-9-1_L30	ATG3	ENSG00000144848	Yes	Yes				2
5’-tRNA-Glu-TTC-9-1_L30	PCDH19	ENSG00000165194	Yes	Yes				2
5’-tRNA-Glu-TTC-9-1_L30	TARDBP	ENSG00000120948	Yes	Yes				2
5’-tRNA-Glu-TTC-9-1_L30	GTF2E1	ENSG00000153767	Yes	Yes				2
5’-tRNA-Glu-TTC-9-1_L30	MED30	ENSG00000164758	Yes	Yes				2
5’-tRNA-Glu-TTC-9-1_L30	PIGV	ENSG00000060642	Yes	Yes				2
5’-tRNA-Glu-TTC-9-1_L30	SLC4A7	ENSG00000033867	Yes	Yes				2
5’-tRNA-Glu-TTC-9-1_L30	COL15A1	ENSG00000204291	Yes	Yes				2
5’-tRNA-Glu-TTC-9-1_L30	CREB3L2	ENSG00000182158	Yes	Yes				2
5’-tRNA-Glu-TTC-9-1_L30	RBBP7	ENSG00000102054	Yes	Yes				2
5’-tRNA-Glu-TTC-9-1_L30	AGPAT3	ENSG00000160216	Yes	Yes				2
5’-tRNA-Glu-TTC-9-1_L30	NUP88	ENSG00000108559	Yes	Yes				2
5’-tRNA-Glu-TTC-9-1_L30	CAPZA1	ENSG00000116489	Yes	Yes				2
5’-tRNA-Glu-TTC-9-1_L30	DCLK3	ENSG00000163673	Yes	Yes				2
5’-tRNA-Glu-TTC-9-1_L30	TXNDC1/TMX1	ENSG00000139921	Yes	Yes				2
5’-tRNA-Glu-TTC-9-1_L30	PRICKLE2	ENSG00000163637	Yes		Yes			2
5’-tRNA-Glu-TTC-9-1_L30	CAB39L	ENSG00000102547	Yes		Yes			2
5’-tRNA-Glu-TTC-9-1_L30	CMIP	ENSG00000153815	Yes		Yes			2
5’-tRNA-Glu-TTC-9-1_L30	PPP1R3C	ENSG00000119938	Yes		Yes			2
5’-tRNA-Glu-TTC-9-1_L30	UXS1	ENSG00000115652	Yes		Yes			2
5’-tRNA-Glu-TTC-9-1_L30	ADAMTSL1	ENSG00000178031	Yes		Yes			2
5’-tRNA-Glu-TTC-9-1_L30	HIF1A	ENSG00000100644	Yes		Yes			2
5’-tRNA-Glu-TTC-9-1_L30	HSPA12A	ENSG00000165868	Yes		Yes			2
5’-tRNA-Glu-TTC-9-1_L30	TMEM47	ENSG00000147027	Yes		Yes			2
5’-tRNA-Glu-TTC-9-1_L30	PRKRIR/THAP12	ENSG00000137492	Yes	Yes				2
5’-tRNA-Glu-TTC-9-1_L30	NEBL	ENSG00000078114	Yes				Yes	2
5’-tRNA-Glu-TTC-9-1_L30	C8orf46/VXN	ENSG00000169085	Yes				Yes	2
5’-tRNA-Glu-TTC-9-1_L30	DIO2	ENSG00000211448	Yes				Yes	2
5’-tRNA-Glu-TTC-9-1_L30	SMAD2	ENSG00000175387	Yes				Yes	2
5’-tRNA-Glu-TTC-9-1_L30	GMFB	ENSG00000197045	Yes				Yes	2
5’-tRNA-Glu-TTC-9-1_L30	AFF2	ENSG00000155966	Yes				Yes	2
5’-tRNA-Glu-TTC-9-1_L30	OSBPL8	ENSG00000091039	Yes				Yes	2
5’-tRNA-Glu-TTC-9-1_L30	GABRB2	ENSG00000145864	Yes				Yes	2
5’-tRNA-Glu-TTC-9-1_L30	KIAA1128/CCSER2	ENSG00000107771	Yes				Yes	2
5’-tRNA-Glu-TTC-9-1_L30	NTRK2	ENSG00000148053	Yes				Yes	2
5’-tRNA-Glu-TTC-9-1_L30	TRMT5	ENSG00000126814	Yes				Yes	2
5’-tRNA-Glu-TTC-9-1_L30	CSNK1G1	ENSG00000169118	Yes				Yes	2
5’-tRNA-Glu-TTC-9-1_L30	FAM105B/OTULIN	ENSG00000154124	Yes				Yes	2
5’-tRNA-Glu-TTC-9-1_L30	INTS6	ENSG00000102786	Yes				Yes	2
5’-tRNA-Glu-TTC-9-1_L30	THSD4	ENSG00000187720	Yes				Yes	2
5’-tRNA-Glu-TTC-9-1_L30	SLC38A2	ENSG00000134294	Yes				Yes	2
5’-tRNA-Glu-TTC-9-1_L30	RAB22A	ENSG00000124209	Yes				Yes	2
5’-tRNA-Glu-TTC-9-1_L30	PRKAA1	ENSG00000132356	Yes				Yes	2
5’-tRNA-Glu-TTC-9-1_L30	CREB5	ENSG00000146592	Yes				Yes	2
5’-tRNA-Glu-TTC-9-1_L30	PCDH17	ENSG00000118946	Yes				Yes	2
5’-tRNA-Glu-TTC-9-1_L30	SLC4A4	ENSG00000080493	Yes				Yes	2
5’-tRNA-Glu-TTC-9-1_L30	TULP4	ENSG00000130338	Yes				Yes	2
5’-tRNA-Glu-TTC-9-1_L30	DYRK2	ENSG00000127334	Yes				Yes	2
5’-tRNA-Glu-TTC-9-1_L30	ZNF295/ZBTB21	ENSG00000173276	Yes				Yes	2
5’-tRNA-Glu-TTC-9-1_L30	TNKS	ENSG00000173273	Yes				Yes	2
5’-tRNA-Glu-TTC-9-1_L30	SLC5A3	ENSG00000198743	Yes				Yes	2
5’-tRNA-Glu-TTC-9-1_L30	SLC26A2	ENSG00000155850	Yes				Yes	2
5’-tRNA-Glu-TTC-9-1_L30	GALNT13	ENSG00000144278	Yes				Yes	2
5’-tRNA-Glu-TTC-9-1_L30	MKL2/MRTFB	ENSG00000186260	Yes				Yes	2
5’-tRNA-Glu-TTC-9-1_L30	BNC2	ENSG00000173068	Yes				Yes	2
5’-tRNA-Glu-TTC-9-1_L30	FLJ25778/UBN2	ENSG00000157741	Yes				Yes	2
5’-tRNA-Glu-TTC-9-1_L30	SEMA5A	ENSG00000112902	Yes				Yes	2
5’-tRNA-Glu-TTC-9-1_L30	BCAT1	ENSG00000060982	Yes				Yes	2
5’-tRNA-Glu-TTC-9-1_L30	SOX11	ENSG00000176887	Yes				Yes	2
5’-tRNA-Glu-TTC-9-1_L30	CADM1	ENSG00000182985	Yes				Yes	2
5’-tRNA-Glu-TTC-9-1_L30	RAB3IP	ENSG00000127328	Yes				Yes	2
5’-tRNA-Glu-TTC-9-1_L30	MCPH1	ENSG00000147316	Yes				Yes	2
5’-tRNA-Glu-TTC-9-1_L30	HS2ST1	ENSG00000153936	Yes				Yes	2
5’-tRNA-Glu-TTC-9-1_L30	LIMD1	ENSG00000144791	Yes				Yes	2
5’-tRNA-Glu-TTC-9-1_L30	GABRA4	ENSG00000109158	Yes				Yes	2
5’-tRNA-Glu-TTC-9-1_L30	GJA7/GJC1	ENSG00000182963	Yes				Yes	2
5’-tRNA-Glu-TTC-9-1_L30	PTPRE	ENSG00000132334	Yes				Yes	2
5’-tRNA-Glu-TTC-9-1_L30	STEAP4	ENSG00000127954	Yes				Yes	2
5’-tRNA-Glu-TTC-9-1_L30	CNOT6L	ENSG00000138767	Yes				Yes	2
5’-tRNA-Glu-TTC-9-1_L30	HRB/AGFG1	ENSG00000173744	Yes				Yes	2
5’-tRNA-Glu-TTC-9-1_L30	MIPOL1	ENSG00000151338	Yes				Yes	2
5’-tRNA-Glu-TTC-9-1_L30	TMEM33	ENSG00000109133	Yes				Yes	2
5’-tRNA-Glu-TTC-9-1_L30	RPS6KA3	ENSG00000177189	Yes				Yes	2
5’-tRNA-Glu-TTC-9-1_L30	RICTOR	ENSG00000164327	Yes				Yes	2
5’-tRNA-Glu-TTC-9-1_L30	NEGR1	ENSG00000172260	Yes				Yes	2
5’-tRNA-Glu-TTC-9-1_L30	KLHDC5/KLHL42	ENSG00000087448	Yes				Yes	2
5’-tRNA-Glu-TTC-9-1_L30	ERBB4	ENSG00000178568	Yes				Yes	2
5’-tRNA-Glu-TTC-9-1_L30	MAN1A2	ENSG00000198162	Yes				Yes	2
5’-tRNA-Glu-TTC-9-1_L30	ATXN1	ENSG00000124788	Yes				Yes	2
5’-tRNA-Glu-TTC-9-1_L30	CADM2	ENSG00000175161	Yes				Yes	2
5’-tRNA-Glu-TTC-9-1_L30	ABLIM1	ENSG00000099204	Yes				Yes	2
5’-tRNA-Glu-TTC-9-1_L30	SLC4A8	ENSG00000050438	Yes				Yes	2
5’-tRNA-Glu-TTC-9-1_L30	TMEM132B	ENSG00000139364	Yes				Yes	2
5’-tRNA-Glu-TTC-9-1_L30	BACE2	ENSG00000182240		Yes			Yes	2
5’-tRNA-Glu-TTC-9-1_L30	SESTD1	ENSG00000187231		Yes			Yes	2
5’-tRNA-Glu-TTC-9-1_L30	UBE2K	ENSG00000078140		Yes			Yes	2
5’-tRNA-Glu-TTC-9-1_L30	RFX3	ENSG00000080298		Yes			Yes	2
5’-tRNA-Glu-TTC-9-1_L30	HDAC9	ENSG00000048052		Yes			Yes	2
5’-tRNA-Glu-TTC-9-1_L30	STOX2	ENSG00000173320		Yes			Yes	2
5’-tRNA-Glu-TTC-9-1_L30	ROBO2	ENSG00000185008		Yes			Yes	2
5’-tRNA-Glu-TTC-9-1_L30	SSBP2	ENSG00000145687		Yes			Yes	2
5’-tRNA-Glu-TTC-9-1_L30	SLC30A7	ENSG00000162695		Yes			Yes	2
5’-tRNA-Glu-TTC-9-1_L30	PRKG2	ENSG00000138669		Yes			Yes	2
5’-tRNA-Glu-TTC-9-1_L30	ZNF780B	ENSG00000128000		Yes			Yes	2
5’-tRNA-Glu-TTC-9-1_L30	HOOK3	ENSG00000168172		Yes			Yes	2
5’-tRNA-Glu-TTC-9-1_L30	CTNNA3	ENSG00000183230		Yes			Yes	2
5’-tRNA-Glu-TTC-9-1_L30	NCAM2	ENSG00000154654		Yes			Yes	2
5’-tRNA-Glu-TTC-9-1_L30	ZNF451	ENSG00000112200		Yes			Yes	2
5’-tRNA-Glu-TTC-9-1_L30	VGLL3	ENSG00000206538		Yes			Yes	2
5’-tRNA-Glu-TTC-9-1_L30	PURB	ENSG00000146676		Yes			Yes	2
5’-tRNA-Glu-TTC-9-1_L30	SPATA5/ AFG2A	ENSG00000145375		Yes			Yes	2
5’-tRNA-Glu-TTC-9-1_L30	ALG10B	ENSG00000175548		Yes			Yes	2
5’-tRNA-Glu-TTC-9-1_L30	BBX	ENSG00000114439		Yes			Yes	2
5’-tRNA-Glu-TTC-9-1_L30	EMB	ENSG00000170571		Yes			Yes	2
5’-tRNA-Glu-TTC-9-1_L30	FMN1	ENSG00000248905		Yes			Yes	2
5’-tRNA-Glu-TTC-9-1_L30	ELK4	ENSG00000158711		Yes			Yes	2
5’-tRNA-Glu-TTC-9-1_L30	CLVS2	ENSG00000146352		Yes			Yes	2
5’-tRNA-Glu-TTC-9-1_L30	STRN	ENSG00000115808		Yes			Yes	2
5’-tRNA-Glu-TTC-9-1_L30	EFHC1	ENSG00000096093		Yes			Yes	2
5’-tRNA-Glu-TTC-9-1_L30	PDZD8	ENSG00000165650		Yes			Yes	2
5’-tRNA-Glu-TTC-9-1_L30	ODF2L	ENSG00000122417		Yes			Yes	2
5’-tRNA-Glu-TTC-9-1_L30	ACVR1C	ENSG00000123612		Yes			Yes	2
5’-tRNA-Glu-TTC-9-1_L30	CREB1	ENSG00000118260		Yes			Yes	2
5’-tRNA-Glu-TTC-9-1_L30	KCNN3	ENSG00000143603			Yes		Yes	2
5’-tRNA-Glu-TTC-9-1_L30	GNAI3	ENSG00000065135			Yes		Yes	2
5’-tRNA-Glu-TTC-9-1_L30	KCNQ3	ENSG00000184156			Yes		Yes	2
5’-tRNA-Glu-TTC-9-1_L30	TMEM200C	ENSG00000206432			Yes		Yes	2
5’-tRNA-Glu-TTC-9-1_L30	TNR	ENSG00000116147			Yes		Yes	2
5’-tRNA-Glu-TTC-9-1_L30	POU5F2	ENSG00000248483			Yes		Yes	2
5’-tRNA-Glu-TTC-9-1_L30	BRWD3	ENSG00000165288			Yes		Yes	2
5’-tRNA-Glu-TTC-9-1_L30	KLHL15	ENSG00000174010			Yes		Yes	2
5’-tRNA-Glu-TTC-9-1_L30	RNF150	ENSG00000170153			Yes		Yes	2
5’-tRNA-Glu-TTC-9-1_L30	RASAL2	ENSG00000075391			Yes		Yes	2
5’-tRNA-Glu-TTC-9-1_L30	PCDHA10	ENSG00000250120			Yes		Yes	2
5’-tRNA-Glu-TTC-9-1_L30	GTF2H5	ENSG00000272047			Yes		Yes	2
5’-tRNA-Glu-TTC-9-1_L30	AJAP1	ENSG00000196581			Yes		Yes	2
5’-tRNA-Glu-TTC-9-1_L30	C18orf63	ENSG00000206043			Yes		Yes	2
5’-tRNA-Glu-TTC-9-1_L30	ZC3H14	ENSG00000100722			Yes		Yes	2
5’-tRNA-Glu-TTC-9-1_L30	DNTTIP2	ENSG00000067334			Yes		Yes	2
5’-tRNA-Glu-TTC-9-1_L30	TMEM178B	ENSG00000261115			Yes		Yes	2
5’-tRNA-Glu-TTC-9-1_L30	MRRF	ENSG00000148187			Yes		Yes	2
5’-tRNA-Glu-TTC-9-1_L30	KPNA4	ENSG00000186432			Yes		Yes	2
5’-tRNA-Glu-TTC-9-1_L30	NCKAP1	ENSG00000061676			Yes		Yes	2
5’-tRNA-Glu-TTC-9-1_L30	PLD5	ENSG00000180287			Yes		Yes	2
5’-tRNA-Glu-TTC-9-1_L30	NALF1	ENSG00000204442			Yes		Yes	2
5’-tRNA-Glu-TTC-9-1_L30	CREBRF	ENSG00000164463			Yes		Yes	2
5’-tRNA-Glu-TTC-9-1_L30	PDP2	ENSG00000172840			Yes		Yes	2
5’-tRNA-Glu-TTC-9-1_L30	SLC7A14	ENSG00000013293			Yes		Yes	2
5’-tRNA-Glu-TTC-9-1_L30	FBXO48	ENSG00000204923			Yes		Yes	2
5’-tRNA-Glu-TTC-9-1_L30	MTF1	ENSG00000188786			Yes		Yes	2
5’-tRNA-Glu-TTC-9-1_L30	ALG14	ENSG00000172339			Yes		Yes	2
5’-tRNA-Glu-TTC-9-1_L30	CLSTN2	ENSG00000158258			Yes		Yes	2
5’-tRNA-Glu-TTC-9-1_L30	C1orf21	ENSG00000116667			Yes		Yes	2
5’-tRNA-Glu-TTC-9-1_L30	GLRA3	ENSG00000145451			Yes		Yes	2
5’-tRNA-Glu-TTC-9-1_L30	ATXN7L3B	ENSG00000253719			Yes		Yes	2
5’-tRNA-Glu-TTC-9-1_L30	MON2	ENSG00000061987			Yes		Yes	2
5’-tRNA-Glu-TTC-9-1_L30	ACVR2B	ENSG00000114739			Yes		Yes	2
5’-tRNA-Glu-TTC-9-1_L30	SPRYD4	ENSG00000176422			Yes		Yes	2
5’-tRNA-Glu-TTC-9-1_L30	RPAP2	ENSG00000122484			Yes		Yes	2
5’-tRNA-Glu-TTC-9-1_L30	RCAN3	ENSG00000117602				Yes	Yes	2
5’-tRNA-Glu-TTC-9-1_L30	NIT2	ENSG00000114021				Yes	Yes	2
5’-tRNA-Glu-TTC-9-1_L30	CSNK1A1	ENSG00000113712				Yes	Yes	2
tRF ID	Gene Name	Ensembl (Human Gene)	TargetScan	miRDB	miRanda	RNAHybrid	scanMiR	concurrent DB	Total target genes
5’-tRNA-Val-CAC-3-1_L30	ERGIC2	ENSG00000087502	Yes	Yes	Yes		Yes	4	66
5’-tRNA-Val-CAC-3-1_L30	IGF1R	ENSG00000140443	Yes	Yes	Yes			3
5’-tRNA-Val-CAC-3-1_L30	KIF14	ENSG00000118193	Yes	Yes	Yes			3
5’-tRNA-Val-CAC-3-1_L30	UGT2B7	ENSG00000171234	Yes	Yes	Yes			3
5’-tRNA-Val-CAC-3-1_L30	BHMT	ENSG00000145692	Yes	Yes	Yes			3
5’-tRNA-Val-CAC-3-1_L30	SACS	ENSG00000151835	Yes	Yes			Yes	3
5’-tRNA-Val-CAC-3-1_L30	BMPR2	ENSG00000204217	Yes	Yes			Yes	3
5’-tRNA-Val-CAC-3-1_L30	STXBP5L	ENSG00000145087	Yes	Yes			Yes	3
5’-tRNA-Val-CAC-3-1_L30	CREB3L2	ENSG00000182158	Yes	Yes			Yes	3
5’-tRNA-Val-CAC-3-1_L30	MEX3B	ENSG00000183496	Yes		Yes		Yes	3
5’-tRNA-Val-CAC-3-1_L30	MAP3K2	ENSG00000169967	Yes		Yes		Yes	3
5’-tRNA-Val-CAC-3-1_L30	LOC100113407/ TMEM170B	ENSG00000205269	Yes	Yes			Yes	3
5’-tRNA-Val-CAC-3-1_L30	FLJ12716/ TRAPPC11	ENSG00000168538	Yes	Yes				2
5’-tRNA-Val-CAC-3-1_L30	STK40	ENSG00000196182	Yes	Yes				2
5’-tRNA-Val-CAC-3-1_L30	SLC17A8	ENSG00000179520	Yes	Yes				2
5’-tRNA-Val-CAC-3-1_L30	SPRY1	ENSG00000164056	Yes	Yes				2
5’-tRNA-Val-CAC-3-1_L30	MARCKS	ENSG00000277443	Yes	Yes				2
5’-tRNA-Val-CAC-3-1_L30	FN1	ENSG00000115414	Yes	Yes				2
5’-tRNA-Val-CAC-3-1_L30	RDH11	ENSG00000072042	Yes	Yes				2
5’-tRNA-Val-CAC-3-1_L30	RNASEN/ DROSHA	ENSG00000113360	Yes	Yes				2
5’-tRNA-Val-CAC-3-1_L30	UCHL5	ENSG00000116750	Yes	Yes				2
5’-tRNA-Val-CAC-3-1_L30	C18orf55/ TIMM21	ENSG00000075336	Yes	Yes				2
5’-tRNA-Val-CAC-3-1_L30	GALNT10	ENSG00000164574	Yes		Yes			2
5’-tRNA-Val-CAC-3-1_L30	AGK	ENSG00000006530	Yes	Yes				2
5’-tRNA-Val-CAC-3-1_L30	SYNPO2	ENSG00000172403	Yes	Yes				2
5’-tRNA-Val-CAC-3-1_L30	ProSAPiP1/ LZTS3	ENSG00000088899	Yes	Yes				2
5’-tRNA-Val-CAC-3-1_L30	TRPV3	ENSG00000167723	Yes	Yes				2
5’-tRNA-Val-CAC-3-1_L30	MED19	ENSG00000156603	Yes	Yes				2
5’-tRNA-Val-CAC-3-1_L30	KPNA1	ENSG00000114030	Yes	Yes				2
5’-tRNA-Val-CAC-3-1_L30	ATP10D	ENSG00000145246	Yes	Yes				2
5’-tRNA-Val-CAC-3-1_L30	LHX6	ENSG00000106852	Yes	Yes				2
5’-tRNA-Val-CAC-3-1_L30	SAMD12	ENSG00000177570	Yes	Yes				2
5’-tRNA-Val-CAC-3-1_L30	STYK1	ENSG00000060140	Yes	Yes				2
5’-tRNA-Val-CAC-3-1_L30	PDHB	ENSG00000168291	Yes	Yes				2
5’-tRNA-Val-CAC-3-1_L30	MASP1	ENSG00000127241	Yes	Yes				2
5’-tRNA-Val-CAC-3-1_L30	ZFAND3	ENSG00000156639	Yes		Yes			2
5’-tRNA-Val-CAC-3-1_L30	SERP1	ENSG00000120742	Yes	Yes				2
5’-tRNA-Val-CAC-3-1_L30	MYH10	ENSG00000133026	Yes		Yes			2
5’-tRNA-Val-CAC-3-1_L30	FOXK2	ENSG00000141568	Yes	Yes				2
5’-tRNA-Val-CAC-3-1_L30	CORO2B	ENSG00000103647	Yes		Yes			2
5’-tRNA-Val-CAC-3-1_L30	FOXE1	ENSG00000178919	Yes		Yes			2
5’-tRNA-Val-CAC-3-1_L30	POLQ	ENSG00000051341	Yes	Yes				2
5’-tRNA-Val-CAC-3-1_L30	PSORS1C2	ENSG00000204538	Yes	Yes				2
5’-tRNA-Val-CAC-3-1_L30	KDELR2	ENSG00000136240	Yes	Yes				2
5’-tRNA-Val-CAC-3-1_L30	FLJ35880/ COL6A5	ENSG00000172752	Yes	Yes				2
5’-tRNA-Val-CAC-3-1_L30	TAF1	ENSG00000147133	Yes	Yes				2
5’-tRNA-Val-CAC-3-1_L30	KIAA0265/ KLHDC10	ENSG00000128607	Yes	Yes				2
5’-tRNA-Val-CAC-3-1_L30	ZNF44	ENSG00000197857	Yes	Yes				2
5’-tRNA-Val-CAC-3-1_L30	WDR37	ENSG00000047056	Yes	Yes				2
5’-tRNA-Val-CAC-3-1_L30	KIF5C	ENSG00000168280	Yes	Yes				2
5’-tRNA-Val-CAC-3-1_L30	SERTAD4	ENSG00000082497	Yes	Yes				2
5’-tRNA-Val-CAC-3-1_L30	MED13L	ENSG00000123066	Yes				Yes	2
5’-tRNA-Val-CAC-3-1_L30	RMND5A	ENSG00000153561	Yes				Yes	2
5’-tRNA-Val-CAC-3-1_L30	PHC3	ENSG00000173889	Yes				Yes	2
5’-tRNA-Val-CAC-3-1_L30	STEAP4	ENSG00000127954	Yes				Yes	2
5’-tRNA-Val-CAC-3-1_L30	FUT9	ENSG00000172461	Yes				Yes	2
5’-tRNA-Val-CAC-3-1_L30	ZNF546	ENSG00000187187	Yes				Yes	2
5’-tRNA-Val-CAC-3-1_L30	ABCD2	ENSG00000173208		Yes			Yes	2
5’-tRNA-Val-CAC-3-1_L30	CUX1	ENSG00000257923		Yes			Yes	2
5’-tRNA-Val-CAC-3-1_L30	THSD7A	ENSG00000005108		Yes			Yes	2
5’-tRNA-Val-CAC-3-1_L30	GABPB1	ENSG00000104064		Yes			Yes	2
5’-tRNA-Val-CAC-3-1_L30	COBLL1	ENSG00000082438		Yes			Yes	2
5’-tRNA-Val-CAC-3-1_L30	SLC5A12	ENSG00000148942		Yes			Yes	2
5’-tRNA-Val-CAC-3-1_L30	GPATCH2L	ENSG00000089916		Yes			Yes	2
5’-tRNA-Val-CAC-3-1_L30	CHST9	ENSG00000154080			Yes		Yes	2
5’-tRNA-Val-CAC-3-1_L30	SEMA5A	ENSG00000112902			Yes		Yes	2
tRF ID	Gene Name	Ensembl (Human Gene)	TargetScan	miRDB	miRanda	RNAHybrid	scanMiR	concurrent DB	Total target genes
5’-M-tRNA-Leu-TAG-1-1_L26	ZNF238/ZBTB18	ENSG00000179456	Yes	Yes			Yes	3	46
5’-M-tRNA-Leu-TAG-1-1_L26	FLRT3	ENSG00000125848	Yes	Yes			Yes	3
5’-M-tRNA-Leu-TAG-1-1_L26	ABI3BP	ENSG00000154175	Yes	Yes			Yes	3
5’-M-tRNA-Leu-TAG-1-1_L26	FAM13A1/FAM13A	ENSG00000138640	Yes	Yes			Yes	3
5’-M-tRNA-Leu-TAG-1-1_L26	WIPI2	ENSG00000157954	Yes	Yes			Yes	3
5’-M-tRNA-Leu-TAG-1-1_L26	NCAPG	ENSG00000109805	Yes	Yes			Yes	3
5’-M-tRNA-Leu-TAG-1-1_L26	ADRA2B	ENSG00000274286		Yes		Yes	Yes	3
5’-M-tRNA-Leu-TAG-1-1_L26	MMP26	ENSG00000167346		Yes		Yes	Yes	3
5’-M-tRNA-Leu-TAG-1-1_L26	QSOX1	ENSG00000116260			Yes	Yes	Yes	3
5’-M-tRNA-Leu-TAG-1-1_L26	RAVER2	ENSG00000162437	Yes	Yes			Yes	3
5’-M-tRNA-Leu-TAG-1-1_L26	CACYBP	ENSG00000116161	Yes	Yes			Yes	3
5’-M-tRNA-Leu-TAG-1-1_L26	NAP1L5	ENSG00000177432	Yes	Yes			Yes	3
5’-M-tRNA-Leu-TAG-1-1_L26	FAM130A1/CSRNP2	ENSG00000110925	Yes	Yes			Yes	3
5’-M-tRNA-Leu-TAG-1-1_L26	MRPS10	ENSG00000048544	Yes	Yes				2
5’-M-tRNA-Leu-TAG-1-1_L26	MBNL2	ENSG00000139793	Yes				Yes	2
5’-M-tRNA-Leu-TAG-1-1_L26	PGAP1	ENSG00000197121	Yes				Yes	2
5’-M-tRNA-Leu-TAG-1-1_L26	DGKB	ENSG00000136267	Yes				Yes	2
5’-M-tRNA-Leu-TAG-1-1_L26	ZNF600	ENSG00000189190	Yes				Yes	2
5’-M-tRNA-Leu-TAG-1-1_L26	BNC2	ENSG00000173068	Yes				Yes	2
5’-M-tRNA-Leu-TAG-1-1_L26	FAM46C/TENT5C	ENSG00000183508	Yes				Yes	2
5’-M-tRNA-Leu-TAG-1-1_L26	GPR116/ADGRF5	ENSG00000069122	Yes				Yes	2
5’-M-tRNA-Leu-TAG-1-1_L26	USP6	ENSG00000129204	Yes				Yes	2
5’-M-tRNA-Leu-TAG-1-1_L26	EYA2	ENSG00000064655	Yes				Yes	2
5’-M-tRNA-Leu-TAG-1-1_L26	AURKA	ENSG00000087586	Yes				Yes	2
5’-M-tRNA-Leu-TAG-1-1_L26	ZNF813	ENSG00000198346	Yes				Yes	2
5’-M-tRNA-Leu-TAG-1-1_L26	CORO2A	ENSG00000106789		Yes			Yes	2
5’-M-tRNA-Leu-TAG-1-1_L26	ANKRD34C	ENSG00000235711		Yes			Yes	2
5’-M-tRNA-Leu-TAG-1-1_L26	ZNF780B	ENSG00000128000		Yes			Yes	2
5’-M-tRNA-Leu-TAG-1-1_L26	FOPNL/CEP20	ENSG00000133393		Yes			Yes	2
5’-M-tRNA-Leu-TAG-1-1_L26	SLC28A3	ENSG00000197506		Yes			Yes	2
5’-M-tRNA-Leu-TAG-1-1_L26	FCGR2B	ENSG00000072694		Yes			Yes	2
5’-M-tRNA-Leu-TAG-1-1_L26	MAN2B1	ENSG00000104774		Yes			Yes	2
5’-M-tRNA-Leu-TAG-1-1_L26	MPC2	ENSG00000143158		Yes			Yes	2
5’-M-tRNA-Leu-TAG-1-1_L26	KLF6	ENSG00000067082		Yes			Yes	2
5’-M-tRNA-Leu-TAG-1-1_L26	ANKRD46	ENSG00000186106		Yes			Yes	2
5’-M-tRNA-Leu-TAG-1-1_L26	UNC5C	ENSG00000182168		Yes			Yes	2
5’-M-tRNA-Leu-TAG-1-1_L26	OTP	ENSG00000171540		Yes			Yes	2
5’-M-tRNA-Leu-TAG-1-1_L26	CDC42SE1	ENSG00000197622			Yes		Yes	2
5’-M-tRNA-Leu-TAG-1-1_L26	WTIP	ENSG00000142279			Yes		Yes	2
5’-M-tRNA-Leu-TAG-1-1_L26	PDZD2	ENSG00000133401			Yes		Yes	2
5’-M-tRNA-Leu-TAG-1-1_L26	MGAT3	ENSG00000128268			Yes		Yes	2
5’-M-tRNA-Leu-TAG-1-1_L26	MATCAP1	ENSG00000196123			Yes		Yes	2
5’-M-tRNA-Leu-TAG-1-1_L26	TYRO3	ENSG00000092445				Yes	Yes	2
5’-M-tRNA-Leu-TAG-1-1_L26	MCF2L	ENSG00000126217				Yes	Yes	2
5’-M-tRNA-Leu-TAG-1-1_L26	RUNDC3A	ENSG00000108309				Yes	Yes	2
5’-M-tRNA-Leu-TAG-1-1_L26	UNC45A	ENSG00000140553				Yes	Yes	2
