# Supplementary material for: Semen sEV tRF-Based Models Increase Non-Invasive Prediction Accuracy of Clinically Significant Prostate Cancer among Patients with Moderately Altered PSA Levels
Source: Int J Mol Sci. 2024 Sep 20;25(18):10122. doi: 10.3390/ijms251810122 (PMC11432266; doi:10.3390/ijms251810122)
Supplement: Supplementary file 1 [file ijms-25-10122-s001.zip › Supplem Table S4_ijms-3163207.xlsx]

## Sheet: Hoja1
Supplementary Table S4 Functional enrichment analysis of shared target genes among 3 or more databases was performed by the use of g:Profiler web server
5’-M-tRNA-Gln-TTG-3-3_L30
	query	significant	p_value	term_size	query_size	intersection_size	precision	recall	term_id	source	term_name	effective_domain_size	source_order	parents_list
1	query_1	TRUE	0.00718576064827257	4643	68	32	0.470588235294118	0.00689209562782684	GO:0007275	GO:BP	multicellular organism development	21031	2835	c("GO:0032501", "GO:0048856")
2	query_1	TRUE	0.0291999695216049	5717	68	35	0.514705882352941	0.00612209200629701	GO:0048522	GO:BP	positive regulation of cellular process	21031	13230	c("GO:0009987", "GO:0048518", "GO:0050794")
3	query_1	TRUE	0.0292400891726461	6250	68	37	0.544117647058823	0.00592	GO:0048518	GO:BP	positive regulation of biological process	21031	13226	c("GO:0008150", "GO:0050789")
4	query_1	TRUE	0.0362417255929247	12287	68	56	0.823529411764706	0.00455766257019614	GO:0050789	GO:BP	regulation of biological process	21031	13687	c("GO:0008150", "GO:0065007")
5	query_1	TRUE	0.0384933074277846	12680	68	57	0.838235294117647	0.00449526813880126	GO:0065007	GO:BP	biological regulation	21031	16384	GO:0008150
6	query_1	TRUE	0.00017058746618096	385	72	12	0.166666666666667	0.0311688311688312	MIRNA:hsa-miR-6749-3p	MIRNA	hsa-miR-6749-3p	14819	2113	MIRNA:000000
7	query_1	TRUE	0.019669312546969	127	72	6	0.0833333333333333	0.047244094488189	MIRNA:hsa-miR-3915	MIRNA	hsa-miR-3915	14819	884	MIRNA:000000
8	query_1	TRUE	0.0426189905275833	90	72	5	0.0694444444444444	0.0555555555555556	MIRNA:hsa-miR-1224-5p	MIRNA	hsa-miR-1224-5p	14819	83	MIRNA:000000
9	query_1	TRUE	0.0283113473287318	4	39	2	0.0512820512820513	0.5	REAC:R-HSA-8941237	REAC	Invadopodia formation	10842	1236	REAC:R-HSA-1474244
10	query_1	TRUE	2.53933e+09	7769	74	53	0.716216216216216	0.00682198481143004	TF:M09826_1	TF	Factor: BTEB3
11	query_1	TRUE	0.000126364456545985	8927	74	56	0.756756756756757	0.00627310406631567	TF:M04953	TF	Factor: Sp1
12	query_1	TRUE	0.00018083872438619	11183	74	63	0.851351351351351	0.00563355092551194	TF:M09973	TF	Factor: CPBP
13	query_1	TRUE	0.000180974714309996	7107	74	49	0.662162162162162	0.00689461094695371	TF:M10529	TF	Factor: Sp1
14	query_1	TRUE	0.000534255833638237	8669	74	54	0.72972972972973	0.00622909216749337	TF:M10026	TF	Factor: PATZ
15	query_1	TRUE	0.000594927948643318	4534	74	37	0.5	0.00816056462284958	TF:M10432_1	TF	Factor: MAZ
16	query_1	TRUE	0.000608270996895237	7353	74	49	0.662162162162162	0.00666394668842649	TF:M02023	TF	Factor: MAZ
17	query_1	TRUE	0.000813542483912766	8762	74	54	0.72972972972973	0.00616297648938598	TF:M10112	TF	Factor: Miz-1
18	query_1	TRUE	0.00147029102119148	4691	74	37	0.5	0.00788744404178214	TF:M00915_1	TF	Factor: AP-2
19	query_1	TRUE	0.00186598211594035	6581	74	45	0.608108108108108	0.00683786658562528	TF:M07395_1	TF	Factor: Sp1
20	query_1	TRUE	0.00208974255183065	8420	74	52	0.702702702702703	0.00617577197149644	TF:M07040_1	TF	Factor: GKLF
21	query_1	TRUE	0.00224127655856586	8436	74	52	0.702702702702703	0.00616405879563774	TF:M13124_1	TF	Factor: ZNF670
22	query_1	TRUE	0.00226609478290957	9572	74	56	0.756756756756757	0.0058503969912244	TF:M10432	TF	Factor: MAZ
23	query_1	TRUE	0.00292629233140838	11837	74	63	0.851351351351351	0.00532229450029568	TF:M09826	TF	Factor: BTEB3
24	query_1	TRUE	0.0029728979064937	6193	74	43	0.581081081081081	0.00694332310673341	TF:M09723_1	TF	Factor: BTEB1
25	query_1	TRUE	0.00366227958127333	6724	74	45	0.608108108108108	0.00669244497323022	TF:M10108	TF	Factor: WT1
26	query_1	TRUE	0.00414320868893204	10316	74	58	0.783783783783784	0.00562233423807677	TF:M09723	TF	Factor: BTEB1
27	query_1	TRUE	0.00431556197968487	6271	74	43	0.581081081081081	0.00685696061234253	TF:M00932_1	TF	Factor: Sp1
28	query_1	TRUE	0.0049631140348893	10058	74	57	0.77027027027027	0.00566713064227481	TF:M02036	TF	Factor: WT1
29	query_1	TRUE	0.00604912825692439	7597	74	48	0.648648648648649	0.00631828353297354	TF:M07486_1	TF	Factor: ZNF300
30	query_1	TRUE	0.006419488291825	6847	74	45	0.608108108108108	0.00657222141083686	TF:M09973_1	TF	Factor: CPBP
31	query_1	TRUE	0.00675239754707038	7364	74	47	0.635135135135135	0.00638240086909288	TF:M07397	TF	Factor: ZBP89
32	query_1	TRUE	0.00705312184637337	6868	74	45	0.608108108108108	0.00655212580081538	TF:M12722_1	TF	Factor: ZXDL
33	query_1	TRUE	0.00851185653427024	7162	74	46	0.621621621621622	0.00642278693102485	TF:M09834	TF	Factor: ZNF148
34	query_1	TRUE	0.00885873422393716	6671	74	44	0.594594594594595	0.00659571278668865	TF:M02281	TF	Factor: SP1
35	query_1	TRUE	0.0114628837732847	10881	74	59	0.797297297297297	0.00542229574487639	TF:M12722	TF	Factor: ZXDL
36	query_1	TRUE	0.0122367382714057	6498	74	43	0.581081081081081	0.00661742074484457	TF:M09734_1	TF	Factor: ZNF692
37	query_1	TRUE	0.0125265532211404	5324	74	38	0.513513513513513	0.00713749060856499	TF:M08867_1	TF	Factor: AP2
38	query_1	TRUE	0.0159660382589187	3254	74	28	0.378378378378378	0.00860479409956976	TF:M01858_1	TF	Factor: AP-2beta
39	query_1	TRUE	0.0196438556591461	6121	74	41	0.554054054054054	0.00669825191962098	TF:M00931_1	TF	Factor: Sp1
40	query_1	TRUE	0.0217259168068746	9841	74	55	0.743243243243243	0.00558886292043491	TF:M09984	TF	Factor: MAZ
41	query_1	TRUE	0.0218677456936867	12696	74	64	0.864864864864865	0.00504095778197858	TF:M12351	TF	Factor: TIEG1
42	query_1	TRUE	0.0256579515890797	8478	74	50	0.675675675675676	0.00589761736258552	TF:M12351_1	TF	Factor: TIEG1
43	query_1	TRUE	0.0281846241676455	6690	74	43	0.581081081081081	0.00642750373692078	TF:M09898	TF	Factor: Egr-2
44	query_1	TRUE	0.0317318193460151	5755	74	39	0.527027027027027	0.00677671589921807	TF:M09984_1	TF	Factor: MAZ
45	query_1	TRUE	0.0332086639107702	8544	74	50	0.675675675675676	0.00585205992509363	TF:M03893	TF	Factor: WT1
46	query_1	TRUE	0.0351034335806949	6014	74	40	0.540540540540541	0.0066511473229132	TF:M10107	TF	Factor: DB1
47	query_1	TRUE	0.0374722140577939	2630	74	24	0.324324324324324	0.0091254752851711	TF:M12464_1	TF	Factor: ZNF148
48	query_1	TRUE	0.043548188892076	7044	74	44	0.594594594594595	0.00624645088018171	TF:M07329	TF	Factor: Osx
49	query_1	TRUE	0.0476421159979465	13994	74	67	0.905405405405405	0.00478776618550807	TF:M07039_1	TF	Factor: ETF
50	query_1	TRUE	0.0497392761479487	4281	74	32	0.432432432432432	0.00747488904461574	TF:M00649_1	TF	Factor: MAZ
5’-tRNA-Glu-TTC-9-1_L30
	query	significant	p_value	term_size	query_size	intersection_size	precision	recall	term_id	source	term_name	effective_domain_size	source_order	parents_list
1	query_1	TRUE	0.00317015660934524	9864	46	35	0.760869565217391	0.00354825628548256	GO:0016020	GO:CC	membrane	22097	720	GO:0110165
2	query_1	TRUE	0.000251680610364994	99	45	6	0.133333333333333	0.0606060606060606	MIRNA:hsa-miR-548u	MIRNA	hsa-miR-548u	14819	1744	MIRNA:000000
3	query_1	TRUE	0.000283370970405978	101	45	6	0.133333333333333	0.0594059405940594	MIRNA:hsa-miR-7161-5p	MIRNA	hsa-miR-7161-5p	14819	2457	MIRNA:000000
4	query_1	TRUE	0.00421790291738671	347	45	8	0.177777777777778	0.0230547550432277	MIRNA:hsa-miR-519a-3p	MIRNA	hsa-miR-519a-3p	14819	1622	MIRNA:000000
5	query_1	TRUE	0.00430746126924886	348	45	8	0.177777777777778	0.0229885057471264	MIRNA:hsa-miR-519c-3p	MIRNA	hsa-miR-519c-3p	14819	1626	MIRNA:000000
6	query_1	TRUE	0.0102070968955418	392	45	8	0.177777777777778	0.0204081632653061	MIRNA:hsa-miR-101-3p	MIRNA	hsa-miR-101-3p	14819	39	MIRNA:000000
7	query_1	TRUE	0.0131453290061608	196	45	6	0.133333333333333	0.0306122448979592	MIRNA:hsa-miR-548y	MIRNA	hsa-miR-548y	14819	1749	MIRNA:000000
8	query_1	TRUE	0.0131453290061608	196	45	6	0.133333333333333	0.0306122448979592	MIRNA:hsa-miR-548w	MIRNA	hsa-miR-548w	14819	1746	MIRNA:000000
9	query_1	TRUE	0.0131453290061608	196	45	6	0.133333333333333	0.0306122448979592	MIRNA:hsa-miR-548o-5p	MIRNA	hsa-miR-548o-5p	14819	1738	MIRNA:000000
10	query_1	TRUE	0.0131453290061608	196	45	6	0.133333333333333	0.0306122448979592	MIRNA:hsa-miR-548as-5p	MIRNA	hsa-miR-548as-5p	14819	1700	MIRNA:000000
11	query_1	TRUE	0.0131453290061608	196	45	6	0.133333333333333	0.0306122448979592	MIRNA:hsa-miR-548h-5p	MIRNA	hsa-miR-548h-5p	14819	1729	MIRNA:000000
12	query_1	TRUE	0.0131453290061608	196	45	6	0.133333333333333	0.0306122448979592	MIRNA:hsa-miR-548c-5p	MIRNA	hsa-miR-548c-5p	14819	1719	MIRNA:000000
13	query_1	TRUE	0.0131453290061608	196	45	6	0.133333333333333	0.0306122448979592	MIRNA:hsa-miR-548bb-5p	MIRNA	hsa-miR-548bb-5p	14819	1717	MIRNA:000000
14	query_1	TRUE	0.0131453290061608	196	45	6	0.133333333333333	0.0306122448979592	MIRNA:hsa-miR-548b-5p	MIRNA	hsa-miR-548b-5p	14819	1714	MIRNA:000000
15	query_1	TRUE	0.0131453290061608	196	45	6	0.133333333333333	0.0306122448979592	MIRNA:hsa-miR-548ay-5p	MIRNA	hsa-miR-548ay-5p	14819	1710	MIRNA:000000
16	query_1	TRUE	0.0131453290061608	196	45	6	0.133333333333333	0.0306122448979592	MIRNA:hsa-miR-548au-5p	MIRNA	hsa-miR-548au-5p	14819	1704	MIRNA:000000
17	query_1	TRUE	0.0131453290061608	196	45	6	0.133333333333333	0.0306122448979592	MIRNA:hsa-miR-548ar-5p	MIRNA	hsa-miR-548ar-5p	14819	1698	MIRNA:000000
18	query_1	TRUE	0.0131453290061608	196	45	6	0.133333333333333	0.0306122448979592	MIRNA:hsa-miR-548aq-5p	MIRNA	hsa-miR-548aq-5p	14819	1696	MIRNA:000000
19	query_1	TRUE	0.0131453290061608	196	45	6	0.133333333333333	0.0306122448979592	MIRNA:hsa-miR-548ap-5p	MIRNA	hsa-miR-548ap-5p	14819	1694	MIRNA:000000
20	query_1	TRUE	0.0131453290061608	196	45	6	0.133333333333333	0.0306122448979592	MIRNA:hsa-miR-548am-5p	MIRNA	hsa-miR-548am-5p	14819	1689	MIRNA:000000
21	query_1	TRUE	0.0131453290061608	196	45	6	0.133333333333333	0.0306122448979592	MIRNA:hsa-miR-548ak	MIRNA	hsa-miR-548ak	14819	1686	MIRNA:000000
22	query_1	TRUE	0.0131453290061608	196	45	6	0.133333333333333	0.0306122448979592	MIRNA:hsa-miR-548ae-5p	MIRNA	hsa-miR-548ae-5p	14819	1679	MIRNA:000000
23	query_1	TRUE	0.0131453290061608	196	45	6	0.133333333333333	0.0306122448979592	MIRNA:hsa-miR-548ad-5p	MIRNA	hsa-miR-548ad-5p	14819	1677	MIRNA:000000
24	query_1	TRUE	0.0131453290061608	196	45	6	0.133333333333333	0.0306122448979592	MIRNA:hsa-miR-548ab	MIRNA	hsa-miR-548ab	14819	1674	MIRNA:000000
25	query_1	TRUE	0.0135276208143225	197	45	6	0.133333333333333	0.0304568527918782	MIRNA:hsa-miR-548a-5p	MIRNA	hsa-miR-548a-5p	14819	1672	MIRNA:000000
26	query_1	TRUE	0.0135276208143225	197	45	6	0.133333333333333	0.0304568527918782	MIRNA:hsa-miR-548j-5p	MIRNA	hsa-miR-548j-5p	14819	1732	MIRNA:000000
27	query_1	TRUE	0.0143190872695776	199	45	6	0.133333333333333	0.0301507537688442	MIRNA:hsa-miR-548i	MIRNA	hsa-miR-548i	14819	1730	MIRNA:000000
28	query_1	TRUE	0.0143190872695776	199	45	6	0.133333333333333	0.0301507537688442	MIRNA:hsa-miR-548d-5p	MIRNA	hsa-miR-548d-5p	14819	1721	MIRNA:000000
29	query_1	TRUE	0.0151474388885042	201	45	6	0.133333333333333	0.0298507462686567	MIRNA:hsa-miR-559	MIRNA	hsa-miR-559	14819	1794	MIRNA:000000
30	query_1	TRUE	0.0157146414322368	121	45	5	0.111111111111111	0.0413223140495868	MIRNA:hsa-miR-944	MIRNA	hsa-miR-944	14819	2603	MIRNA:000000
31	query_1	TRUE	0.0188555937658047	209	45	6	0.133333333333333	0.0287081339712919	MIRNA:hsa-miR-144-3p	MIRNA	hsa-miR-144-3p	14819	258	MIRNA:000000
32	query_1	TRUE	0.0247276039596089	67	45	4	0.0888888888888889	0.0597014925373134	MIRNA:hsa-miR-942-3p	MIRNA	hsa-miR-942-3p	14819	2600	MIRNA:000000
33	query_1	TRUE	0.0349856128900118	342	45	7	0.155555555555556	0.0204678362573099	MIRNA:hsa-miR-519b-3p	MIRNA	hsa-miR-519b-3p	14819	1624	MIRNA:000000
34	query_1	TRUE	0.0425159477237875	620	45	9	0.2	0.0145161290322581	MIRNA:hsa-miR-1277-5p	MIRNA	hsa-miR-1277-5p	14819	172	MIRNA:000000
35	query_1	TRUE	0.00493512344982319	21	25	3	0.12	0.142857142857143	REAC:R-HSA-9006115	REAC	Signaling by NTRK2 (TRKB)	10842	2215	REAC:R-HSA-166520
36	query_1	TRUE	0.00570565906219559	22	25	3	0.12	0.136363636363636	REAC:R-HSA-5654687	REAC	Downstream signaling of activated FGFR1	10842	765	REAC:R-HSA-5654736
37	query_1	TRUE	0.0356157631841688	40	25	3	0.12	0.075	REAC:R-HSA-5654736	REAC	Signaling by FGFR1	10842	2173	REAC:R-HSA-190236
38	query_1	TRUE	0.035539374028922	10745	48	40	0.833333333333333	0.00372266170311773	TF:M00695	TF	Factor: ETF
39	query_1	TRUE	0.0404058018567928	2618	48	18	0.375	0.00687547746371276	TF:M12742	TF	Factor: ZNF93
5’-tRNA-Val-CAC-3-1_L30
	query	significant	p_value	term_size	query_size	intersection_size	precision	recall	term_id	source	term_name	effective_domain_size	source_order	parents_list
1	query_1	TRUE	0.0499316934433554	2	1	1	1	0.5	CORUM:6251	CORUM	Shc-ERalpha-IGF-1R complex	3383	2006	CORUM:0000000
2	query_1	TRUE	0.0322934141816005	708	11	5	0.454545454545455	0.00706214689265537	MIRNA:hsa-miR-92b-3p	MIRNA	hsa-miR-92b-3p	14819	2585	MIRNA:000000
3	query_1	TRUE	0.0415881037536899	22	11	2	0.181818181818182	0.0909090909090909	MIRNA:hsa-miR-125b-1-3p	MIRNA	hsa-miR-125b-1-3p	14819	133	MIRNA:000000
5’-M-tRNA-Leu-TAG-1-1_L26
	query	significant	p_value	term_size	query_size	intersection_size	precision	recall	term_id	source	term_name	effective_domain_size	source_order	parents_list
No significant result
